# Supplementary material for: ﻿Comparative morphology and key to Amydetinae genera, with description of three new firefly species (Coleoptera, Lampyridae)
Source: Zookeys. 2022 Jul 27;1114:131–66. doi: 10.3897/zookeys.1114.77692 (PMC9848971; doi:10.3897/zookeys.1114.77692)
Supplement: XML Treatment for Memoan [file zookeys.1114.77692-treatment1.xml]

<!DOCTYPE tp:taxon-treatment
  PUBLIC "-//TaxonX//DTD Taxonomic Treatment Publishing DTD v0 20100105//EN" "tax-treatment-NSO.dtd">
<tp:taxon-treatment xmlns:tp="http://www.plazi.org/taxpub"><tp:treatment-meta><kwd-group><label>Taxon classification</label><kwd>
                  <named-content content-type="kingdom">Animalia</named-content>
                </kwd><kwd>
                  <named-content content-type="order">Coleoptera</named-content>
                </kwd><kwd>
                  <named-content content-type="family">Lampyridae</named-content>
                </kwd></kwd-group><mixed-citation publication-type="journal"><person-group><name><surname>Campello</surname><given-names>Lucas</given-names></name><name><surname>Vaz</surname><given-names>Stephanie</given-names></name><name><surname>Mermudes</surname><given-names>José R. M.</given-names></name><name><surname>Ferreira</surname><given-names>André L. D.</given-names></name><name><surname>Silveira</surname><given-names>Luiz F. L.</given-names></name></person-group><article-title>﻿Comparative morphology and key to <tp:taxon-name><tp:taxon-name-part taxon-name-part-type="subfamily">Amydetinae</tp:taxon-name-part></tp:taxon-name> genera, with description of three new firefly species (<tp:taxon-name><tp:taxon-name-part taxon-name-part-type="order">Coleoptera</tp:taxon-name-part></tp:taxon-name>, <tp:taxon-name><tp:taxon-name-part taxon-name-part-type="family">Lampyridae</tp:taxon-name-part></tp:taxon-name>)</article-title><source>Zookeys</source><day>27</day><month>07</month><year>2022</year><volume>1114</volume><fpage>131</fpage><lpage>166</lpage><pub-id pub-id-type="doi">10.3897/zookeys.1114.77692</pub-id></mixed-citation></tp:treatment-meta><tp:nomenclature><label>﻿</label><tp:taxon-name>
                <object-id xmlns:xlink="http://www.w3.org/1999/xlink" content-type="arpha" xlink:type="simple">77759220-95F4-5BE3-8B30-CA7A98B6521B</object-id>
                <tp:taxon-name-part taxon-name-part-type="genus" reg="Memoan">Memoan</tp:taxon-name-part>
              </tp:taxon-name><tp:taxon-authority>Silveira &amp; Mermudes, 2013</tp:taxon-authority><xref ref-type="fig" rid="F2">Figs 2</xref><xref ref-type="fig" rid="F3">, 3</xref><xref ref-type="fig" rid="F4">, 4</xref><xref ref-type="fig" rid="F5">, 5</xref><xref ref-type="fig" rid="F6">, 6</xref><xref ref-type="fig" rid="F7">, 7</xref><xref ref-type="fig" rid="F8">, 8</xref><tp:nomenclature-citation-list><tp:nomenclature-citation><tp:taxon-name>
                    <tp:taxon-name-part taxon-name-part-type="genus" reg="Memoan">Memoan</tp:taxon-name-part>
                  </tp:taxon-name><comment>Silveira &amp; Mermudes, 2013; Silveira and Mer﻿mudes 2014a: 204; <xref ref-type="bibr" rid="B26">Silveira and Mermudes 2014b</xref>: 325; <xref ref-type="bibr" rid="B27">Silveira et al. 2015</xref>: 359; <xref ref-type="bibr" rid="B28">Silveira et al. 2016a</xref>: 11; <xref ref-type="bibr" rid="B29">Silveira et al. 2016b</xref>: 56; <xref ref-type="bibr" rid="B33">Souto et al. 2019</xref>: 2; <xref ref-type="bibr" rid="B3">Campello-Gonçalves et al. 2019</xref>: 59; <xref ref-type="bibr" rid="B10">Martin et al. 2019</xref>: 3; <xref ref-type="bibr" rid="B15">Nunes et al. 2019</xref>: 562; <xref ref-type="bibr" rid="B16">Nunes et al. 2020</xref>: 4, 7, 8.</comment></tp:nomenclature-citation></tp:nomenclature-citation-list></tp:nomenclature><tp:treatment-sec sec-type="New diagnosis" id="SECID0EENAE"><title>New diagnosis.</title><p>Vertex straight (Fig. <xref ref-type="fig" rid="F3">3C</xref>); frons convex in lateral view (Fig. <xref ref-type="fig" rid="F3">3D</xref>); labrum connate to fronto-clypeus, frontoclypeo-labral suture obliterate (Fig. <xref ref-type="fig" rid="F3">3C</xref>); gular margins contiguous and straight (Fig. <xref ref-type="fig" rid="F3">3B</xref>); antenna serrate, with ten antennomeres (Fig. <xref ref-type="fig" rid="F3">3G, H</xref>); pronotum rectangular, with punctures contiguous or separated by 0.1× the puncture width, except for two raised tubercles on the posterior ½ of the disc with sides divergent posteriorly (Figs <xref ref-type="fig" rid="F4">4A</xref>, <xref ref-type="fig" rid="F6">6A</xref>); elytron slightly dehiscent (i.e., sinuose inner margin) (Fig. <xref ref-type="fig" rid="F6">6A–C</xref>); suture between mesanepisternum and mesoventrite visible (Fig. <xref ref-type="fig" rid="F5">5C</xref>); metathoracic discrimen as long as 3/4 of sternite length (Fig. <xref ref-type="fig" rid="F5">5C</xref>); lanterns occupying the entire area of sternite VI and VII (Figs <xref ref-type="fig" rid="F2">2A</xref>, <xref ref-type="fig" rid="F7">7A</xref>); pygidium with posterior margin bisinuate (Fig. <xref ref-type="fig" rid="F8">8E</xref>); ventral plate of phallus deeply bilobate (Fig. <xref ref-type="fig" rid="F8">8C</xref>), phallobase symmetrical (Fig. <xref ref-type="fig" rid="F8">8A–C</xref>).</p><fig id="F2" position="float" orientation="portrait"><object-id xmlns:xlink="http://www.w3.org/1999/xlink" content-type="doi" xlink:type="simple">10.3897/zookeys.1114.77692.figure2</object-id><object-id xmlns:xlink="http://www.w3.org/1999/xlink" content-type="arpha" xlink:type="simple">043A843B-11A8-5158-9672-887B0BD11D84</object-id><label>Figure 2.</label><caption><p><italic><tp:taxon-name><tp:taxon-name-part taxon-name-part-type="genus" reg="Memoan">Memoan</tp:taxon-name-part><tp:taxon-name-part taxon-name-part-type="species" reg="conani">conani</tp:taxon-name-part></tp:taxon-name></italic> sp. nov., male habitus <bold>A</bold> ventral <bold>B</bold> lateral <bold>C</bold> dorsal. Scale bar: 1 mm.</p></caption><graphic xmlns:xlink="http://www.w3.org/1999/xlink" xlink:href="zookeys-1114-131_article-77692__-g002.jpg" position="float" orientation="portrait" xlink:type="simple" id="oo_720410.jpg"><uri content-type="original_file" xlink:type="simple">https://binary.pensoft.net/fig/720410</uri></graphic></fig><fig id="F3" position="float" orientation="portrait"><object-id xmlns:xlink="http://www.w3.org/1999/xlink" content-type="doi" xlink:type="simple">10.3897/zookeys.1114.77692.figure3</object-id><object-id xmlns:xlink="http://www.w3.org/1999/xlink" content-type="arpha" xlink:type="simple">DC553419-C708-5583-91FA-278436927126</object-id><label>Figure 3.</label><caption><p><italic><tp:taxon-name><tp:taxon-name-part taxon-name-part-type="genus" reg="Memoan">Memoan</tp:taxon-name-part><tp:taxon-name-part taxon-name-part-type="species" reg="conani">conani</tp:taxon-name-part></tp:taxon-name></italic> sp. nov., head <bold>A</bold> dorsal <bold>B</bold> ventral <bold>C</bold> frontal <bold>D</bold> lateral <bold>E</bold> posterior <bold>F</bold> occipital; antenna <bold>G</bold> dorsal <bold>H</bold> lateral. Scale bar: 0.5 mm (<bold>A–H</bold>). Note the gular margins contiguous (arrow).</p></caption><graphic xmlns:xlink="http://www.w3.org/1999/xlink" xlink:href="zookeys-1114-131_article-77692__-g003.jpg" position="float" orientation="portrait" xlink:type="simple" id="oo_720411.jpg"><uri content-type="original_file" xlink:type="simple">https://binary.pensoft.net/fig/720411</uri></graphic></fig></tp:treatment-sec><tp:treatment-sec sec-type="redescription" id="SECID0EORAE"><title>Redescription.</title><p><bold>Male. <italic>Head</italic>.</bold> Capsule 1.5× wider than long (Fig. <xref ref-type="fig" rid="F3">3A</xref>); vertex straight (Fig. <xref ref-type="fig" rid="F3">3C</xref>); eyes separated by 2/3 of head width in frontal view (Fig. <xref ref-type="fig" rid="F3">3C</xref>) and each eye as wide as 2/3 of head width in dorsal view (Fig. <xref ref-type="fig" rid="F3">3A</xref>); frons raised and convex in lateral view (Fig. <xref ref-type="fig" rid="F3">3D</xref>); labrum connate to fronto-clypeus, frontoclypeo-labral suture obliterate (Fig. <xref ref-type="fig" rid="F3">3C</xref>); gular margins contiguous and straight (Fig. <xref ref-type="fig" rid="F3">3B</xref>); antennal insertion with outer margin straight, inner margin rounded, as wide as labrum (Fig. <xref ref-type="fig" rid="F3">3C</xref>). Antenna serrate, with 10 antennomeres (Fig. <xref ref-type="fig" rid="F3">3G, H</xref>; but may the apical antennomere may be subdivided; see Discussion), as long as 1/2 of body length (Fig. <xref ref-type="fig" rid="F2">2A–C</xref>); pedicel as long as wide (Fig. <xref ref-type="fig" rid="F3">3G</xref>); antennomere IV 1.5× longer than III, V–IX subequal in length, X as long as IV (Fig. <xref ref-type="fig" rid="F3">3G, H</xref>). Maxillary palp with palpomeres I and III 2× wider than long (Fig. <xref ref-type="fig" rid="F3">3A–D</xref>), II and IV 1.5× wider than long. Labial palp with one or two palpomeres, apical palpomere digitiform (Fig. <xref ref-type="fig" rid="F3">3B, F</xref>; <xref ref-type="bibr" rid="B24">Silveira and Mermudes 2013</xref>: fig. 5). Mentum completely longitudinally divided (Fig. <xref ref-type="fig" rid="F3">3B</xref>); gular margins contiguous and straight (Fig. <xref ref-type="fig" rid="F3">3B</xref>). Occipital foramen ellipsoid in posterior view (Fig. <xref ref-type="fig" rid="F3">3E, F</xref>). <bold><italic>Thorax</italic>.</bold> Pronotum rectangular (Fig. <xref ref-type="fig" rid="F4">4A, B</xref>), 2× longer than head length in ventral view (Fig. <xref ref-type="fig" rid="F2">2A</xref>), 1.5× longer than wide in dorsal view (Fig. <xref ref-type="fig" rid="F4">4A</xref>), with punctures contiguous or separated by 0.1 puncture width, except for two elongate tubercles on the posterior 1/2 of the disc, sides of tubercles divergent posteriorly (Figs <xref ref-type="fig" rid="F4">4A</xref>, <xref ref-type="fig" rid="F6">6A</xref>); hypomeron 2.5× longer than tall (Fig. <xref ref-type="fig" rid="F4">4C</xref>), with punctures contiguous or separated by 0.1× the puncture width (Fig. <xref ref-type="fig" rid="F4">4C</xref>); prosternum 0.5× as wide as pronotum in ventral view (Fig. <xref ref-type="fig" rid="F4">4B</xref>); proendosternite as long as 1/5 of prosternum width (Fig. <xref ref-type="fig" rid="F4">4B</xref>). Mesocutellum with wide, irregular shaped punctures, contiguous or separated by 0.1× puncture width (Fig. <xref ref-type="fig" rid="F5">5A</xref>). Elytron slightly dehiscent (i.e. sinuose inner margin), each subparallel-sided (Fig. <xref ref-type="fig" rid="F6">6A–C</xref>), almost 6× longer than wide. Hind wing (Fig. <xref ref-type="fig" rid="F6">6D</xref>) with vein r4 poorly sclerotized apically; radial cell poorly sclerotized posteriorly, 2× to 3× wider than long; vein r3 present or absent, vein CuA1 and CuA3+4 present or absent, vein J evanescent as long as 1/4 AP3+4 length (Fig. <xref ref-type="fig" rid="F6">6D</xref>, <xref ref-type="bibr" rid="B24">Silveira and Mermudes 2013</xref>: fig. 8). Metanotum 1.5× wider than long, posterior margin straight, allocrista distinct, well-sclerotized (Fig. <xref ref-type="fig" rid="F5">5B</xref>). Mesoventrite sclerotized (Fig. <xref ref-type="fig" rid="F5">5C</xref>), posterior margin rounded; suture between mesanepisternum and mesoventrite visible (Fig. <xref ref-type="fig" rid="F5">5C</xref>); mesendosternum with irregular flap-like projections (Fig. <xref ref-type="fig" rid="F5">5E</xref>); metaendosternum spatulate, diamond-shaped (Fig. <xref ref-type="fig" rid="F5">5D</xref>); metathoracic discrimen as long as 3/4 of sternite length (Fig. <xref ref-type="fig" rid="F5">5C</xref>). Tibial spurs absent (Fig. <xref ref-type="fig" rid="F6">6E–G</xref>), procoxa distally constricted, femur as long as tibia, tarsus I&gt;V&gt;II&gt;IV&gt;III (Fig. <xref ref-type="fig" rid="F6">6E–G</xref>). <bold><italic>Abdomen</italic>.</bold> Lanterns occupying the entire area of sternite VI and VII (Figs <xref ref-type="fig" rid="F2">2A</xref>, <xref ref-type="fig" rid="F7">7A</xref>); sternite VIII 3× wider than long, lateral margins rounded, posterior margin mucronate (Fig. <xref ref-type="fig" rid="F8">8E</xref>). Sternite IX symmetrical (Fig. <xref ref-type="fig" rid="F8">8D</xref>), 3× longer than wide, posterior margin rounded. Pygidium as long as wide (Fig. <xref ref-type="fig" rid="F8">8F</xref>), posterior margin bisinuate, posterolateral angles acute, median 1/3 extending slightly beyond posterolateral angles. Phallus with dorsal and ventral plates overlapping mesal concavity of phallobase (Fig. <xref ref-type="fig" rid="F8">8A–C</xref>); dorsal plate shorter than ventral plate, ventral plate deeply cleft medially, forming two lobes, apical lobes bent dorsad; parameres symmetrical and broadly rounded at apex in dorsal and lateral views, anterior margin rounded, apically separated from each other and 0.5× shorter than phallus; phallobase symmetrical (Fig. <xref ref-type="fig" rid="F8">8A–C</xref>).</p><fig id="F4" position="float" orientation="portrait"><object-id xmlns:xlink="http://www.w3.org/1999/xlink" content-type="doi" xlink:type="simple">10.3897/zookeys.1114.77692.figure4</object-id><object-id xmlns:xlink="http://www.w3.org/1999/xlink" content-type="arpha" xlink:type="simple">C0782299-E21C-5F9F-8C10-531AE6544070</object-id><label>Figure 4.</label><caption><p><italic><tp:taxon-name><tp:taxon-name-part taxon-name-part-type="genus" reg="Memoan">Memoan</tp:taxon-name-part><tp:taxon-name-part taxon-name-part-type="species" reg="conani">conani</tp:taxon-name-part></tp:taxon-name></italic> sp. nov., pronotum <bold>A</bold> dorsal <bold>B</bold> ventral <bold>C</bold> lateral <bold>D</bold> posterior. Scale bar: 1 mm (<bold>A–D</bold>). Note the L-shaped sclerotized raised tubercles, and proendosternite (arrows). <bold>L</bold>: length; <bold>H</bold>: height.</p></caption><graphic xmlns:xlink="http://www.w3.org/1999/xlink" xlink:href="zookeys-1114-131_article-77692__-g004.jpg" position="float" orientation="portrait" xlink:type="simple" id="oo_720412.jpg"><uri content-type="original_file" xlink:type="simple">https://binary.pensoft.net/fig/720412</uri></graphic></fig><fig id="F5" position="float" orientation="portrait"><object-id xmlns:xlink="http://www.w3.org/1999/xlink" content-type="doi" xlink:type="simple">10.3897/zookeys.1114.77692.figure5</object-id><object-id xmlns:xlink="http://www.w3.org/1999/xlink" content-type="arpha" xlink:type="simple">92CB931D-5EB6-5839-8002-3CC45659D093</object-id><label>Figure 5.</label><caption><p><italic><tp:taxon-name><tp:taxon-name-part taxon-name-part-type="genus" reg="Memoan">Memoan</tp:taxon-name-part><tp:taxon-name-part taxon-name-part-type="species" reg="conani">conani</tp:taxon-name-part></tp:taxon-name></italic> sp. nov., mesoscutellum <bold>A</bold> dorsal; metanotum <bold>B</bold> dorsal; pterothorax <bold>C</bold> dorsal; mesoendoesternite <bold>D</bold> dorsal; metaendoesternite <bold>E</bold> dorsal. Scale bars: 200 µm (<bold>A, D–E</bold>); 2 mm (<bold>B, C</bold>). Note the sutures between mesoventrite/mesanespisternum and mesanepisternum/mesepimeron, the metathoracic discrimen, and irregular flap-like projections on mesendosternum (arrows).</p></caption><graphic xmlns:xlink="http://www.w3.org/1999/xlink" xlink:href="zookeys-1114-131_article-77692__-g005.jpg" position="float" orientation="portrait" xlink:type="simple" id="oo_720413.jpg"><uri content-type="original_file" xlink:type="simple">https://binary.pensoft.net/fig/720413</uri></graphic></fig><fig id="F6" position="float" orientation="portrait"><object-id xmlns:xlink="http://www.w3.org/1999/xlink" content-type="doi" xlink:type="simple">10.3897/zookeys.1114.77692.figure6</object-id><object-id xmlns:xlink="http://www.w3.org/1999/xlink" content-type="arpha" xlink:type="simple">87AB4831-BA17-5733-B03F-2E8C97DEC0C5</object-id><label>Figure 6.</label><caption><p><italic><tp:taxon-name><tp:taxon-name-part taxon-name-part-type="genus" reg="Memoan">Memoan</tp:taxon-name-part><tp:taxon-name-part taxon-name-part-type="species" reg="conani">conani</tp:taxon-name-part></tp:taxon-name></italic> sp. nov., elytra <bold>A</bold> dorsal <bold>B</bold> lateral <bold>C</bold> ventral; right wing <bold>D</bold> dorsal; proleg <bold>E</bold> lateral; mesoleg <bold>F</bold> lateral; metaleg <bold>G</bold> lateral. Scale bar: 1 mm (<bold>A–G</bold>).</p></caption><graphic xmlns:xlink="http://www.w3.org/1999/xlink" xlink:href="zookeys-1114-131_article-77692__-g006.jpg" position="float" orientation="portrait" xlink:type="simple" id="oo_720414.jpg"><uri content-type="original_file" xlink:type="simple">https://binary.pensoft.net/fig/720414</uri></graphic></fig><fig id="F7" position="float" orientation="portrait"><object-id xmlns:xlink="http://www.w3.org/1999/xlink" content-type="doi" xlink:type="simple">10.3897/zookeys.1114.77692.figure7</object-id><object-id xmlns:xlink="http://www.w3.org/1999/xlink" content-type="arpha" xlink:type="simple">4145FFD5-8C17-59B4-BDC1-AD4F1685358D</object-id><label>Figure 7.</label><caption><p><italic><tp:taxon-name><tp:taxon-name-part taxon-name-part-type="genus" reg="Memoan">Memoan</tp:taxon-name-part><tp:taxon-name-part taxon-name-part-type="species" reg="conani">conani</tp:taxon-name-part></tp:taxon-name></italic> sp. nov., abdomen <bold>A</bold> ventral <bold>B</bold> lateral <bold>C</bold> dorsal. Scale bar: 1 mm (<bold>A–C</bold>).</p></caption><graphic xmlns:xlink="http://www.w3.org/1999/xlink" xlink:href="zookeys-1114-131_article-77692__-g007.jpg" position="float" orientation="portrait" xlink:type="simple" id="oo_720415.jpg"><uri content-type="original_file" xlink:type="simple">https://binary.pensoft.net/fig/720415</uri></graphic></fig><fig id="F8" position="float" orientation="portrait"><object-id xmlns:xlink="http://www.w3.org/1999/xlink" content-type="doi" xlink:type="simple">10.3897/zookeys.1114.77692.figure8</object-id><object-id xmlns:xlink="http://www.w3.org/1999/xlink" content-type="arpha" xlink:type="simple">EE9ABADF-A470-5A89-8391-DF784F22C429</object-id><label>Figure 8.</label><caption><p><italic><tp:taxon-name><tp:taxon-name-part taxon-name-part-type="genus" reg="Memoan">Memoan</tp:taxon-name-part><tp:taxon-name-part taxon-name-part-type="species" reg="conani">conani</tp:taxon-name-part></tp:taxon-name></italic> sp. nov., aedeagus <bold>A</bold> dorsal <bold>B</bold> lateral <bold>C</bold> ventral; sternum IX <bold>D</bold> ventral; sternite VIII <bold>E</bold> ventral; pygidium <bold>F</bold> dorsal. Scale bars: 200 um (<bold>A–D</bold>); 2 mm (<bold>E, F</bold>).</p></caption><graphic xmlns:xlink="http://www.w3.org/1999/xlink" xlink:href="zookeys-1114-131_article-77692__-g008.jpg" position="float" orientation="portrait" xlink:type="simple" id="oo_720416.jpg"><uri content-type="original_file" xlink:type="simple">https://binary.pensoft.net/fig/720416</uri></graphic></fig><p><bold>Females and immature stages.</bold> Unknown.</p></tp:treatment-sec><tp:treatment-sec sec-type="remarks" id="SECID0E44AE"><title>Remarks.</title><p>The discovery of a second species of <italic><tp:taxon-name><tp:taxon-name-part taxon-name-part-type="genus" reg="Memoan">Memoan</tp:taxon-name-part></tp:taxon-name></italic> (see below) called for an updated diagnosis for this genus. <italic><tp:taxon-name><tp:taxon-name-part taxon-name-part-type="genus" reg="Memoan">Memoan</tp:taxon-name-part></tp:taxon-name></italic> is distinguishable from other amydetine genus by their serrate antennae. <xref ref-type="bibr" rid="B24">Silveira and Mermudes (2013)</xref> pointed out that <italic><tp:taxon-name><tp:taxon-name-part taxon-name-part-type="genus" reg="Memoan">Memoan</tp:taxon-name-part></tp:taxon-name></italic> shares the following traits with the other amydetine genera: continuous glow (present in <italic><tp:taxon-name><tp:taxon-name-part taxon-name-part-type="genus" reg="Amydetes">Amydetes</tp:taxon-name-part></tp:taxon-name></italic> spp. and <italic><tp:taxon-name><tp:taxon-name-part taxon-name-part-type="genus" reg="Magnoculus">Magnoculus</tp:taxon-name-part></tp:taxon-name></italic> spp.); eyes ventrally close-set (present in some species of <italic><tp:taxon-name><tp:taxon-name-part taxon-name-part-type="genus" reg="Magnoculus">Magnoculus</tp:taxon-name-part></tp:taxon-name></italic>; <xref ref-type="bibr" rid="B4">Constantin 2011</xref>); labial and maxillary apical palpomere with rounded apex (present in <italic><tp:taxon-name><tp:taxon-name-part taxon-name-part-type="genus" reg="Amydetes">Amydetes</tp:taxon-name-part></tp:taxon-name></italic> spp. and <italic><tp:taxon-name><tp:taxon-name-part taxon-name-part-type="genus" reg="Magnoculus">Magnoculus</tp:taxon-name-part></tp:taxon-name></italic> spp.); punctures wide and irregularly outlined on pronotum and scutellum, sometimes on hypomeron as well (widespread in <italic><tp:taxon-name><tp:taxon-name-part taxon-name-part-type="genus" reg="Magnoculus">Magnoculus</tp:taxon-name-part></tp:taxon-name></italic> spp., absent from disc in <italic><tp:taxon-name><tp:taxon-name-part taxon-name-part-type="genus" reg="Amydetes">Amydetes</tp:taxon-name-part></tp:taxon-name></italic> spp.). Recent phylogenetic studies based on molecular data corroborate a placement in <tp:taxon-name><tp:taxon-name-part taxon-name-part-type="subfamily">Amydetinae</tp:taxon-name-part></tp:taxon-name> (<xref ref-type="bibr" rid="B10">Martin et al. 2019</xref>). The evolutionary history of these traits is yet to be assessed.</p></tp:treatment-sec><ref-list><ref id="B26"><mixed-citation xmlns:xlink="http://www.w3.org/1999/xlink" xlink:type="simple"><person-group><name name-style="western"><surname>Silveira</surname><given-names>LFL</given-names></name><name name-style="western"><surname>Mermudes</surname><given-names>JRM</given-names></name></person-group> (<year>2014b</year>) <article-title><italic><tp:taxon-name><tp:taxon-name-part taxon-name-part-type="genus">Ybytyramoan</tp:taxon-name-part></tp:taxon-name></italic>, a new genus of fireflies (<tp:taxon-name><tp:taxon-name-part taxon-name-part-type="order">Coleoptera</tp:taxon-name-part></tp:taxon-name>: <tp:taxon-name><tp:taxon-name-part taxon-name-part-type="family">Lampyridae</tp:taxon-name-part></tp:taxon-name>, <tp:taxon-name><tp:taxon-name-part taxon-name-part-type="subfamily">Lampyrinae</tp:taxon-name-part></tp:taxon-name>, <tp:taxon-name><tp:taxon-name-part taxon-name-part-type="tribe">Photinini</tp:taxon-name-part></tp:taxon-name>) endemic to the Brazilian Atlantic Rainforest, with description of three new species.</article-title><source>Zootaxa</source><volume>3835</volume>(<issue>3</issue>): <fpage>325</fpage>–<lpage>337</lpage>. <ext-link xlink:href="10.11646/zootaxa.3835.3.2" ext-link-type="doi" xlink:type="simple">https://doi.org/10.11646/zootaxa.3835.3.2</ext-link></mixed-citation></ref><ref id="B27"><mixed-citation xmlns:xlink="http://www.w3.org/1999/xlink" xlink:type="simple"><person-group><name name-style="western"><surname>Silveira</surname><given-names>LFL</given-names></name><name name-style="western"><surname>Bocakova</surname><given-names>M</given-names></name><name name-style="western"><surname>Mermudes</surname><given-names>JRM</given-names></name></person-group> (<year>2015</year>) <article-title>Taxonomy of the Brazilian firefly Cladodes illigeri (<tp:taxon-name><tp:taxon-name-part taxon-name-part-type="order">Coleoptera</tp:taxon-name-part></tp:taxon-name>, <tp:taxon-name><tp:taxon-name-part taxon-name-part-type="family">Lampyridae</tp:taxon-name-part></tp:taxon-name>): Morphology and new records. Iheringia.</article-title><source>Série Zoologia</source><volume>105</volume>(<issue>3</issue>): <fpage>359</fpage>–<lpage>366</lpage>. <ext-link xlink:href="10.1590/1678-476620151053359366" ext-link-type="doi" xlink:type="simple">https://doi.org/10.1590/1678-476620151053359366</ext-link></mixed-citation></ref><ref id="B28"><mixed-citation xmlns:xlink="http://www.w3.org/1999/xlink" xlink:type="simple"><person-group><name name-style="western"><surname>Silveira</surname><given-names>LFL</given-names></name><name name-style="western"><surname>Khattar</surname><given-names>G</given-names></name><name name-style="western"><surname>Souto</surname><given-names>P</given-names></name><name name-style="western"><surname>Mermudes</surname><given-names>JRM</given-names></name><name name-style="western"><surname>Takiya</surname><given-names>DM</given-names></name><name name-style="western"><surname>Monteiro</surname><given-names>RF</given-names></name></person-group> (<year>2016a</year>) <article-title>Integrative taxonomy of new firefly taxa from the Atlantic Rainforest.</article-title><source>Systematics and Biodiversity</source><volume>14</volume>(<issue>4</issue>): <fpage>371</fpage>–<lpage>384</lpage>. <ext-link xlink:href="10.1080/14772000.2016.1153006" ext-link-type="doi" xlink:type="simple">https://doi.org/10.1080/14772000.2016.1153006</ext-link></mixed-citation></ref><ref id="B29"><mixed-citation xmlns:xlink="http://www.w3.org/1999/xlink" xlink:type="simple"><person-group><name name-style="western"><surname>Silveira</surname><given-names>LFL</given-names></name><name name-style="western"><surname>Mermudes</surname><given-names>JRM</given-names></name><name name-style="western"><surname>Bocakova</surname><given-names>M</given-names></name></person-group> (<year>2016b</year>) <article-title>Systematic review of the firefly genus <italic><tp:taxon-name><tp:taxon-name-part taxon-name-part-type="genus">Scissicauda</tp:taxon-name-part></tp:taxon-name></italic> (<tp:taxon-name><tp:taxon-name-part taxon-name-part-type="order">Coleoptera</tp:taxon-name-part></tp:taxon-name>, <tp:taxon-name><tp:taxon-name-part taxon-name-part-type="family">Lampyridae</tp:taxon-name-part></tp:taxon-name>, <tp:taxon-name><tp:taxon-name-part taxon-name-part-type="subfamily">Amydetinae</tp:taxon-name-part></tp:taxon-name>) from Brazil.</article-title><source>ZooKeys</source><volume>558</volume>: <fpage>55</fpage>–<lpage>75</lpage>. <ext-link xlink:href="10.3897/zookeys.558.6040" ext-link-type="doi" xlink:type="simple">https://doi.org/10.3897/zookeys.558.6040</ext-link></mixed-citation></ref><ref id="B33"><mixed-citation xmlns:xlink="http://www.w3.org/1999/xlink" xlink:type="simple"><person-group><name name-style="western"><surname>Souto</surname><given-names>PM</given-names></name><name name-style="western"><surname>Campello</surname><given-names>L</given-names></name><name name-style="western"><surname>Khattar</surname><given-names>G</given-names></name><name name-style="western"><surname>Mermudes</surname><given-names>JRM</given-names></name><name name-style="western"><surname>Monteiro</surname><given-names>RF</given-names></name><name name-style="western"><surname>Silveira</surname><given-names>LFL</given-names></name></person-group> (<year>2019</year>) <article-title>How to design a predatory firefly? Lessons from the <tp:taxon-name><tp:taxon-name-part taxon-name-part-type="subfamily">Photurinae</tp:taxon-name-part></tp:taxon-name> (<tp:taxon-name><tp:taxon-name-part taxon-name-part-type="order">Coleoptera</tp:taxon-name-part></tp:taxon-name>: <tp:taxon-name><tp:taxon-name-part taxon-name-part-type="family">Lampyridae</tp:taxon-name-part></tp:taxon-name>).</article-title><source>Zoologischer Anzeiger</source><volume>278</volume>: <fpage>1</fpage>–<lpage>13</lpage>. <ext-link xlink:href="10.1016/j.jcz.2018.10.006" ext-link-type="doi" xlink:type="simple">https://doi.org/10.1016/j.jcz.2018.10.006</ext-link></mixed-citation></ref><ref id="B3"><mixed-citation xmlns:xlink="http://www.w3.org/1999/xlink" xlink:type="simple"><person-group><name name-style="western"><surname>Campello-Gonçalves</surname><given-names>L</given-names></name><name name-style="western"><surname>Souto</surname><given-names>PM</given-names></name><name name-style="western"><surname>Mermudes</surname><given-names>JRM</given-names></name><name name-style="western"><surname>Silveira</surname><given-names>LFL</given-names></name></person-group> (<year>2019</year>) <article-title><italic><tp:taxon-name><tp:taxon-name-part taxon-name-part-type="genus">Uanauna</tp:taxon-name-part></tp:taxon-name></italic> gen. nov., a new genus of fireflies endemic to the Brazilian Atlantic forest (<tp:taxon-name><tp:taxon-name-part taxon-name-part-type="order">Coleoptera</tp:taxon-name-part></tp:taxon-name>: <tp:taxon-name><tp:taxon-name-part taxon-name-part-type="family">Lampyridae</tp:taxon-name-part></tp:taxon-name>), with key to Brazilian genera of <tp:taxon-name><tp:taxon-name-part taxon-name-part-type="subtribe">Lucidotina</tp:taxon-name-part></tp:taxon-name>.</article-title><source>Zootaxa</source><volume>4585</volume>(<issue>1</issue>): <fpage>59</fpage>–<lpage>72</lpage>. <ext-link xlink:href="10.11646/zootaxa.4585.1.4" ext-link-type="doi" xlink:type="simple">https://doi.org/10.11646/zootaxa.4585.1.4</ext-link></mixed-citation></ref><ref id="B10"><mixed-citation xmlns:xlink="http://www.w3.org/1999/xlink" xlink:type="simple"><person-group><name name-style="western"><surname>Martin</surname><given-names>GJ</given-names></name><name name-style="western"><surname>Stanger-Hall</surname><given-names>KF</given-names></name><name name-style="western"><surname>Branham</surname><given-names>MA</given-names></name><name name-style="western"><surname>Silveira</surname><given-names>LFL</given-names></name><name name-style="western"><surname>Lower</surname><given-names>SE</given-names></name><name name-style="western"><surname>Hall</surname><given-names>DW</given-names></name><name name-style="western"><surname>Bybee</surname><given-names>SM</given-names></name></person-group> (<year>2019</year>) Higher-level phylogeny and reclassification of <tp:taxon-name><tp:taxon-name-part taxon-name-part-type="family">Lampyridae</tp:taxon-name-part></tp:taxon-name> (<tp:taxon-name><tp:taxon-name-part taxon-name-part-type="order">Coleoptera</tp:taxon-name-part></tp:taxon-name>: <tp:taxon-name><tp:taxon-name-part taxon-name-part-type="superfamily">Elateroidea</tp:taxon-name-part></tp:taxon-name>). Insect Systematics and Diversity 3(6): e11. [15 pp] <ext-link xlink:href="10.1093/isd/ixz024" ext-link-type="doi" xlink:type="simple">https://doi.org/10.1093/isd/ixz024</ext-link></mixed-citation></ref><ref id="B15"><mixed-citation xmlns:xlink="http://www.w3.org/1999/xlink" xlink:type="simple"><person-group><name name-style="western"><surname>Nunes</surname><given-names>VCS</given-names></name><name name-style="western"><surname>Souto</surname><given-names>PM</given-names></name><name name-style="western"><surname>Monteiro</surname><given-names>RF</given-names></name><name name-style="western"><surname>Silveira</surname><given-names>LFL</given-names></name></person-group> (<year>2019</year>) <article-title>A second species of <italic><tp:taxon-name><tp:taxon-name-part taxon-name-part-type="genus">Araucariocladus</tp:taxon-name-part></tp:taxon-name></italic> Silveira and Mermudes, with notes on the variation in antennomere numbers in this genus (<tp:taxon-name><tp:taxon-name-part taxon-name-part-type="order">Coleoptera</tp:taxon-name-part></tp:taxon-name>: <tp:taxon-name><tp:taxon-name-part taxon-name-part-type="family">Lampyridae</tp:taxon-name-part></tp:taxon-name>).</article-title><source>Zootaxa</source><volume>4571</volume>(<issue>4</issue>): <fpage>562</fpage>–<lpage>570</lpage>. <ext-link xlink:href="10.11646/zootaxa.4571.4.8" ext-link-type="doi" xlink:type="simple">https://doi.org/10.11646/zootaxa.4571.4.8</ext-link></mixed-citation></ref><ref id="B16"><mixed-citation xmlns:xlink="http://www.w3.org/1999/xlink" xlink:type="simple"><person-group><name name-style="western"><surname>Nunes</surname><given-names>VCS</given-names></name><name name-style="western"><surname>Souto</surname><given-names>PM</given-names></name><name name-style="western"><surname>Minelli</surname><given-names>A</given-names></name><name name-style="western"><surname>Stanger-Hall</surname><given-names>KF</given-names></name><name name-style="western"><surname>Silveira</surname><given-names>LFL</given-names></name></person-group> (<year>2020</year>) <article-title>Antennomere numbers in fireflies (<tp:taxon-name><tp:taxon-name-part taxon-name-part-type="order">Coleoptera</tp:taxon-name-part></tp:taxon-name>: <tp:taxon-name><tp:taxon-name-part taxon-name-part-type="family">Lampyridae</tp:taxon-name-part></tp:taxon-name>): unique patterns and tentative explanations.</article-title><source>Zoologischer Anzeiger</source><volume>286</volume>: <fpage>1</fpage>–<lpage>10</lpage>. <ext-link xlink:href="10.1016/j.jcz.2020.02.006" ext-link-type="doi" xlink:type="simple">https://doi.org/10.1016/j.jcz.2020.02.006</ext-link></mixed-citation></ref><ref id="B24"><mixed-citation xmlns:xlink="http://www.w3.org/1999/xlink" xlink:type="simple"><person-group><name name-style="western"><surname>Silveira</surname><given-names>LFL</given-names></name><name name-style="western"><surname>Mermudes</surname><given-names>JR</given-names></name></person-group> (<year>2013</year>) <article-title><italic><tp:taxon-name><tp:taxon-name-part taxon-name-part-type="genus">Memoan</tp:taxon-name-part><tp:taxon-name-part taxon-name-part-type="species">ciceroi</tp:taxon-name-part></tp:taxon-name></italic> gen. et sp. n., a remarkable new firefly genus and species from the Atlantic Rainforest (<tp:taxon-name><tp:taxon-name-part taxon-name-part-type="order">Coleoptera</tp:taxon-name-part></tp:taxon-name>: <tp:taxon-name><tp:taxon-name-part taxon-name-part-type="family">Lampyridae</tp:taxon-name-part></tp:taxon-name>).</article-title><source>Zootaxa</source><volume>3640</volume>(<issue>1</issue>): <fpage>79</fpage>–<lpage>87</lpage>. <ext-link xlink:href="10.11646/zootaxa.3640.1.6" ext-link-type="doi" xlink:type="simple">https://doi.org/10.11646/zootaxa.3640.1.6</ext-link></mixed-citation></ref><ref id="B4"><mixed-citation xmlns:xlink="http://www.w3.org/1999/xlink" xlink:type="simple"><person-group><name name-style="western"><surname>Constantin</surname><given-names>R</given-names></name></person-group> (<year>2011</year>) Contribution à l’étude du genre <italic><tp:taxon-name><tp:taxon-name-part taxon-name-part-type="genus">Magnoculus</tp:taxon-name-part></tp:taxon-name></italic> McDermott, 1964 (<tp:taxon-name><tp:taxon-name-part taxon-name-part-type="order">Coleoptera</tp:taxon-name-part></tp:taxon-name>, <tp:taxon-name><tp:taxon-name-part taxon-name-part-type="family">Lampyridae</tp:taxon-name-part></tp:taxon-name>) avec description de cinq espèces nouvelles de Guyane. ACOREP–France, Coléoptères de Guyane, 52–59.</mixed-citation></ref></ref-list></tp:taxon-treatment>
