# Supplementary material for: ﻿Comparative morphology and key to Amydetinae genera, with description of three new firefly species (Coleoptera, Lampyridae)
Source: Zookeys. 2022 Jul 27;1114:131–66. doi: 10.3897/zookeys.1114.77692 (PMC9848971; doi:10.3897/zookeys.1114.77692)
Supplement: XML Treatment for Memoan fruhstorferi [file zookeys.1114.77692-treatment2.xml]

<!DOCTYPE tp:taxon-treatment
  PUBLIC "-//TaxonX//DTD Taxonomic Treatment Publishing DTD v0 20100105//EN" "tax-treatment-NSO.dtd">
<tp:taxon-treatment xmlns:tp="http://www.plazi.org/taxpub"><tp:treatment-meta><kwd-group><label>Taxon classification</label><kwd>
                  <named-content content-type="kingdom">Animalia</named-content>
                </kwd><kwd>
                  <named-content content-type="order">Coleoptera</named-content>
                </kwd><kwd>
                  <named-content content-type="family">Lampyridae</named-content>
                </kwd></kwd-group><mixed-citation publication-type="journal"><person-group><name><surname>Campello</surname><given-names>Lucas</given-names></name><name><surname>Vaz</surname><given-names>Stephanie</given-names></name><name><surname>Mermudes</surname><given-names>José R. M.</given-names></name><name><surname>Ferreira</surname><given-names>André L. D.</given-names></name><name><surname>Silveira</surname><given-names>Luiz F. L.</given-names></name></person-group><article-title>﻿Comparative morphology and key to <tp:taxon-name><tp:taxon-name-part taxon-name-part-type="subfamily">Amydetinae</tp:taxon-name-part></tp:taxon-name> genera, with description of three new firefly species (<tp:taxon-name><tp:taxon-name-part taxon-name-part-type="order">Coleoptera</tp:taxon-name-part></tp:taxon-name>, <tp:taxon-name><tp:taxon-name-part taxon-name-part-type="family">Lampyridae</tp:taxon-name-part></tp:taxon-name>)</article-title><source>Zookeys</source><day>27</day><month>07</month><year>2022</year><volume>1114</volume><fpage>131</fpage><lpage>166</lpage><pub-id pub-id-type="doi">10.3897/zookeys.1114.77692</pub-id></mixed-citation></tp:treatment-meta><tp:nomenclature><label>﻿</label><tp:taxon-name>
                <object-id xmlns:xlink="http://www.w3.org/1999/xlink" content-type="arpha" xlink:type="simple">3882C6C6-C9B3-53F8-983C-DF6AD474FC7B</object-id>
                <tp:taxon-name-part taxon-name-part-type="genus" reg="Memoan">Memoan</tp:taxon-name-part>
                <tp:taxon-name-part taxon-name-part-type="species" reg="fruhstorferi">fruhstorferi</tp:taxon-name-part>
              </tp:taxon-name><tp:taxon-authority>comb. nov. (Pic, 1942)</tp:taxon-authority><tp:nomenclature-citation-list><tp:nomenclature-citation><tp:taxon-name>
                    <tp:taxon-name-part taxon-name-part-type="genus" reg="Photinus">Photinus</tp:taxon-name-part>
                    <tp:taxon-name-part taxon-name-part-type="species" reg="fruhstorferi">fruhstorferi</tp:taxon-name-part>
                  </tp:taxon-name><comment>Pic, 1942: 16; <xref ref-type="bibr" rid="B12">McDermott 1966</xref>: 39</comment></tp:nomenclature-citation><tp:nomenclature-citation><tp:taxon-name>
                    <tp:taxon-name-part taxon-name-part-type="genus" reg="Memoan">Memoan</tp:taxon-name-part>
                    <tp:taxon-name-part taxon-name-part-type="species" reg="ciceroi">ciceroi</tp:taxon-name-part>
                  </tp:taxon-name><comment>Silveira &amp; Mermudes, 2013: 80 syn. nov.</comment></tp:nomenclature-citation></tp:nomenclature-citation-list></tp:nomenclature><tp:treatment-sec sec-type="remarks" id="SECID0E4CAG"><title>Remarks.</title><p>After studying Maurice Pic’s collection at the <named-content xmlns:xlink="http://www.w3.org/1999/xlink" content-type="dwc:institutional_code" xlink:title="Muséum National d’Histoire Naturelle" xlink:href="http://grbio.org/institution/museum-national-dhistoire-naturelle-2" xlink:type="simple">MNHN</named-content>, we found that the holotype <italic><tp:taxon-name><tp:taxon-name-part taxon-name-part-type="genus" reg="Photinus">P.</tp:taxon-name-part><tp:taxon-name-part taxon-name-part-type="species" reg="fruhstorferi">fruhstorferi</tp:taxon-name-part></tp:taxon-name></italic> of examined had all the diagnostic traits of <italic><tp:taxon-name><tp:taxon-name-part taxon-name-part-type="genus" reg="Memoan">Me.</tp:taxon-name-part><tp:taxon-name-part taxon-name-part-type="species" reg="ciceroi">ciceroi</tp:taxon-name-part></tp:taxon-name></italic> (e.g., antenna with 10 antennomeres, apical antennomere subdivided, labial palp with one palpomere; <xref ref-type="bibr" rid="B24">Silveira and Mermudes 2013</xref>). Therefore, we propose that <italic><tp:taxon-name><tp:taxon-name-part taxon-name-part-type="genus" reg="Memoan">Me.</tp:taxon-name-part><tp:taxon-name-part taxon-name-part-type="species" reg="ciceroi">ciceroi</tp:taxon-name-part></tp:taxon-name></italic> is a subjective junior synonym of <italic><tp:taxon-name><tp:taxon-name-part taxon-name-part-type="genus" reg="Photinus">P.</tp:taxon-name-part><tp:taxon-name-part taxon-name-part-type="species" reg="fruhstorferi">fruhstorferi</tp:taxon-name-part></tp:taxon-name></italic> Pic, 1942.</p><p><xref ref-type="bibr" rid="B21">Pic (1942</xref>: 16) described <italic><tp:taxon-name><tp:taxon-name-part taxon-name-part-type="genus" reg="Photinus">P.</tp:taxon-name-part><tp:taxon-name-part taxon-name-part-type="species" reg="fruhstorferi">fruhstorferi</tp:taxon-name-part></tp:taxon-name></italic> as follows: “<italic>angustatus et elongatus</italic>, <italic>testaceus. Long. 6 m</italic>, <italic><tp:taxon-name><tp:taxon-name-part taxon-name-part-type="genus" reg="Bresil">Bresil</tp:taxon-name-part></tp:taxon-name></italic>, - <italic>Character par sa coloration claire jointe à sa forme élancée</italic>”. The current definition of <italic><tp:taxon-name><tp:taxon-name-part taxon-name-part-type="genus" reg="Photinus">Photinus</tp:taxon-name-part></tp:taxon-name></italic> is controversial, as pointed out by several firefly specialists (e.g., <xref ref-type="bibr" rid="B11">McDermott 1964</xref>), and needs taxonomic revision. In fact, <italic><tp:taxon-name><tp:taxon-name-part taxon-name-part-type="genus" reg="Photinus">P.</tp:taxon-name-part><tp:taxon-name-part taxon-name-part-type="species" reg="fruhstorferi">fruhstorferi</tp:taxon-name-part></tp:taxon-name></italic> does not have characters normally found in <italic><tp:taxon-name><tp:taxon-name-part taxon-name-part-type="genus" reg="Photinus">Photinus</tp:taxon-name-part></tp:taxon-name></italic>, such as simple antennae shorter than 1/2 body length, pronotum with sides white and laterally expanded, abdominal tergites rounded, and phallobase relatively long (<xref ref-type="bibr" rid="B11">McDermott 1964</xref>). Therefore, we transfer <italic><tp:taxon-name><tp:taxon-name-part taxon-name-part-type="genus" reg="Photinus">P.</tp:taxon-name-part><tp:taxon-name-part taxon-name-part-type="species" reg="fruhstorferi">fruhstorferi</tp:taxon-name-part></tp:taxon-name></italic> to <italic><tp:taxon-name><tp:taxon-name-part taxon-name-part-type="genus" reg="Memoan">Memoan</tp:taxon-name-part></tp:taxon-name></italic>, generating <italic><tp:taxon-name><tp:taxon-name-part taxon-name-part-type="genus" reg="Memoan">Me.</tp:taxon-name-part><tp:taxon-name-part taxon-name-part-type="species" reg="fruhstorferi">fruhstorferi</tp:taxon-name-part></tp:taxon-name></italic> (Pic, 1942) comb. nov. and synonymize it with <italic><tp:taxon-name><tp:taxon-name-part taxon-name-part-type="genus" reg="Memoan">Me.</tp:taxon-name-part><tp:taxon-name-part taxon-name-part-type="species" reg="ciceroi">ciceroi</tp:taxon-name-part></tp:taxon-name></italic>, syn. nov., over which it has priority.</p></tp:treatment-sec><tp:treatment-sec sec-type="material" id="SECID0E6HAG"><title>Material examined.</title><p><bold><italic>Holotype</italic></bold>: Bearing the label: “Espírito Santo. Brasil. ex coll Fruhstorfer.” [aged green label, typewritten]; “TYPE” [aged red label, typewritten]; “R Fruhstorferi” [aged white label, handwritten] (<named-content xmlns:xlink="http://www.w3.org/1999/xlink" content-type="dwc:institutional_code" xlink:title="Muséum National d’Histoire Naturelle" xlink:href="http://grbio.org/institution/museum-national-dhistoire-naturelle-2" xlink:type="simple">MNHN</named-content>; Suppl. material <xref ref-type="supplementary-material" rid="S1">1</xref>: Fig. S1).</p></tp:treatment-sec><tp:treatment-sec><!--Section generated to contain objects referenced in tp:taxon-treatment.--><supplementary-material xmlns:xlink="http://www.w3.org/1999/xlink" id="S1" position="float" orientation="portrait" xlink:type="simple"><object-id content-type="doi" xlink:type="simple">10.3897/zookeys.1114.77692.suppl1</object-id><object-id content-type="zenodo_dep_id" xlink:type="simple">7077268</object-id><object-id content-type="arpha" xlink:type="simple">953D884A-02B8-5BD7-AA35-365B6AD1CA71</object-id><label>Supplementary material 1</label><caption><p>Figures S1, S2</p></caption><statement content-type="dataType"><label>Data type</label><p>pdf file</p></statement><statement content-type="notes"><label>Explanation note</label><p>Original labels of the type species of <italic><tp:taxon-name><tp:taxon-name-part taxon-name-part-type="genus" reg="Magnoculus">Magnoculus</tp:taxon-name-part><tp:taxon-name-part taxon-name-part-type="species" reg="obscurus">obscurus</tp:taxon-name-part></tp:taxon-name></italic> and <italic><tp:taxon-name><tp:taxon-name-part taxon-name-part-type="genus" reg="Memoan">Memoan</tp:taxon-name-part><tp:taxon-name-part taxon-name-part-type="species" reg="fruhstorferi">fruhstorferi</tp:taxon-name-part></tp:taxon-name></italic> comb. nov. deposited in the <named-content content-type="dwc:institutional_code" xlink:title="Muséum National d’Histoire Naturelle" xlink:href="http://grbio.org/institution/museum-national-dhistoire-naturelle-2" xlink:type="simple">MNHN</named-content>.</p></statement><media xlink:href="zookeys-1114-131_article-77692__-s001.pdf" mimetype="application" mime-subtype="pdf" position="float" orientation="portrait" xlink:type="simple" id="oo_720432.pdf"><uri content-type="original_file" xlink:type="simple">https://binary.pensoft.net/file/720432</uri></media><permissions><license xlink:type="simple"><license-p>This dataset is made available under the Open Database License (http://opendatacommons.org/licenses/odbl/1.0/). The Open Database License (ODbL) is a license agreement intended to allow users to freely share, modify, and use this Dataset while maintaining this same freedom for others, provided that the original source and author(s) are credited.</license-p></license></permissions><attrib specific-use="authors">Lucas Campello, Stephanie Vaz, José R. M. Mermudes, André L. D. Ferreira, Luiz F. L. Silveira</attrib></supplementary-material></tp:treatment-sec><ref-list><ref id="B12"><mixed-citation xmlns:xlink="http://www.w3.org/1999/xlink" xlink:type="simple"><person-group><name name-style="western"><surname>McDermott</surname><given-names>FA</given-names></name></person-group> (<year>1966</year>) <source><tp:taxon-name><tp:taxon-name-part taxon-name-part-type="family">Lampyridae</tp:taxon-name-part></tp:taxon-name>. In: Steel WO (Ed.) Coleopterorum Catalogus Supplementa. Pars 9 (editio secunda). W.</source><publisher-name>Junk</publisher-name>, <publisher-loc>S’Gravenhage</publisher-loc>, <size units="page">149 pp</size>.</mixed-citation></ref><ref id="B24"><mixed-citation xmlns:xlink="http://www.w3.org/1999/xlink" xlink:type="simple"><person-group><name name-style="western"><surname>Silveira</surname><given-names>LFL</given-names></name><name name-style="western"><surname>Mermudes</surname><given-names>JR</given-names></name></person-group> (<year>2013</year>) <article-title><italic><tp:taxon-name><tp:taxon-name-part taxon-name-part-type="genus">Memoan</tp:taxon-name-part><tp:taxon-name-part taxon-name-part-type="species">ciceroi</tp:taxon-name-part></tp:taxon-name></italic> gen. et sp. n., a remarkable new firefly genus and species from the Atlantic Rainforest (<tp:taxon-name><tp:taxon-name-part taxon-name-part-type="order">Coleoptera</tp:taxon-name-part></tp:taxon-name>: <tp:taxon-name><tp:taxon-name-part taxon-name-part-type="family">Lampyridae</tp:taxon-name-part></tp:taxon-name>).</article-title><source>Zootaxa</source><volume>3640</volume>(<issue>1</issue>): <fpage>79</fpage>–<lpage>87</lpage>. <ext-link xlink:href="10.11646/zootaxa.3640.1.6" ext-link-type="doi" xlink:type="simple">https://doi.org/10.11646/zootaxa.3640.1.6</ext-link></mixed-citation></ref><ref id="B21"><mixed-citation xmlns:xlink="http://www.w3.org/1999/xlink" xlink:type="simple"><person-group><name name-style="western"><surname>Pic</surname><given-names>M</given-names></name></person-group> (<year>1942</year>) Opuscula martialis. Revue linneanne (4): 16.</mixed-citation></ref><ref id="B11"><mixed-citation xmlns:xlink="http://www.w3.org/1999/xlink" xlink:type="simple"><person-group><name name-style="western"><surname>McDermott</surname><given-names>FA</given-names></name></person-group> (<year>1964</year>) <article-title>The taxonomy of the <tp:taxon-name><tp:taxon-name-part taxon-name-part-type="family">Lampyridae</tp:taxon-name-part></tp:taxon-name> (<tp:taxon-name><tp:taxon-name-part taxon-name-part-type="order">Coleoptera</tp:taxon-name-part></tp:taxon-name>).</article-title><source>Transactions of the American Entomological Society</source><volume>90</volume>(<issue>1</issue>): <fpage>1</fpage>–<lpage>72</lpage>.</mixed-citation></ref></ref-list></tp:taxon-treatment>
