# Supplementary material for: ﻿Comparative morphology and key to Amydetinae genera, with description of three new firefly species (Coleoptera, Lampyridae)
Source: Zookeys. 2022 Jul 27;1114:131–66. doi: 10.3897/zookeys.1114.77692 (PMC9848971; doi:10.3897/zookeys.1114.77692)
Supplement: XML Treatment for Memoan conani [file zookeys.1114.77692-treatment3.xml]

<!DOCTYPE tp:taxon-treatment
  PUBLIC "-//TaxonX//DTD Taxonomic Treatment Publishing DTD v0 20100105//EN" "tax-treatment-NSO.dtd">
<tp:taxon-treatment xmlns:tp="http://www.plazi.org/taxpub"><tp:treatment-meta><kwd-group><label>Taxon classification</label><kwd>
                  <named-content content-type="kingdom">Animalia</named-content>
                </kwd><kwd>
                  <named-content content-type="order">Coleoptera</named-content>
                </kwd><kwd>
                  <named-content content-type="family">Lampyridae</named-content>
                </kwd></kwd-group><mixed-citation publication-type="journal"><person-group><name><surname>Campello</surname><given-names>Lucas</given-names></name><name><surname>Vaz</surname><given-names>Stephanie</given-names></name><name><surname>Mermudes</surname><given-names>José R. M.</given-names></name><name><surname>Ferreira</surname><given-names>André L. D.</given-names></name><name><surname>Silveira</surname><given-names>Luiz F. L.</given-names></name></person-group><article-title>﻿Comparative morphology and key to <tp:taxon-name><tp:taxon-name-part taxon-name-part-type="subfamily">Amydetinae</tp:taxon-name-part></tp:taxon-name> genera, with description of three new firefly species (<tp:taxon-name><tp:taxon-name-part taxon-name-part-type="order">Coleoptera</tp:taxon-name-part></tp:taxon-name>, <tp:taxon-name><tp:taxon-name-part taxon-name-part-type="family">Lampyridae</tp:taxon-name-part></tp:taxon-name>)</article-title><source>Zookeys</source><day>27</day><month>07</month><year>2022</year><volume>1114</volume><fpage>131</fpage><lpage>166</lpage><pub-id pub-id-type="doi">10.3897/zookeys.1114.77692</pub-id></mixed-citation></tp:treatment-meta><tp:nomenclature><label>﻿</label><tp:taxon-name>
                <object-id xmlns:xlink="http://www.w3.org/1999/xlink" content-type="arpha" xlink:type="simple">CDA5ADD0-091F-580F-9C98-BD372C6728BE</object-id>
                <tp:taxon-name-part taxon-name-part-type="genus" reg="Memoan">Memoan</tp:taxon-name-part>
                <tp:taxon-name-part taxon-name-part-type="species" reg="conani">conani</tp:taxon-name-part>
                <object-id xmlns:xlink="http://www.w3.org/1999/xlink" content-type="zoobank" xlink:type="simple">http://zoobank.org/E065FDA4-ED8F-493B-B2BD-03E2001860D8</object-id>
              </tp:taxon-name><tp:taxon-authority>Campello, Vaz, Mermudes &amp; Silveira, 2022</tp:taxon-authority><tp:taxon-status xmlns:xlink="http://www.w3.org/1999/xlink" xlink:type="simple">sp. nov.</tp:taxon-status><xref ref-type="fig" rid="F2">Figs 2</xref><xref ref-type="fig" rid="F3">, 3</xref><xref ref-type="fig" rid="F4">, 4</xref><xref ref-type="fig" rid="F5">, 5</xref><xref ref-type="fig" rid="F6">, 6</xref><xref ref-type="fig" rid="F7">, 7</xref><xref ref-type="fig" rid="F8">, 8</xref></tp:nomenclature><tp:treatment-sec sec-type="etymology" id="SECID0E4KAG"><title>Etymology.</title><p>The specific epithet <italic><tp:taxon-name><tp:taxon-name-part taxon-name-part-type="genus" reg="Memoan"/><tp:taxon-name-part taxon-name-part-type="species" reg="conani">conani</tp:taxon-name-part></tp:taxon-name></italic> is a masculine noun in the genitive case. The species is named in honor of Mauricio Conan Mendes Correa de Oliveira. Conan was a biology student at the Universidade Federal do Rio de Janeiro, deceased since January 2019, and was a dear friend of the first author.</p></tp:treatment-sec><tp:treatment-sec sec-type="diagnosis" id="SECID0ENLAG"><title>Diagnosis.</title><p>Labial palp with two palpomeres (Fig. <xref ref-type="fig" rid="F3">3B, F</xref>); scape as long as pedicel (Fig. <xref ref-type="fig" rid="F3">3G, H</xref>); apical antennomere entire, lacking a subdivision or vestigial joint (Fig. <xref ref-type="fig" rid="F3">3G, H</xref>).</p></tp:treatment-sec><tp:treatment-sec sec-type="description" id="SECID0E6LAG"><title>Description.</title><p><bold>Male. <italic>Coloration</italic>.</bold> Tegument dark brown (Fig. <xref ref-type="fig" rid="F2">2A–C</xref>); antennae dark brown (Fig. <xref ref-type="fig" rid="F3">3G, H</xref>); pronotum and elytra dark brown (Figs <xref ref-type="fig" rid="F4">4A</xref>, <xref ref-type="fig" rid="F6">6A</xref>); abdomen with sternites VI–VIII and tergite VIII translucent (Fig. <xref ref-type="fig" rid="F7">7A–C</xref>); pygidium translucent (Fig. <xref ref-type="fig" rid="F8">8F</xref>). <bold><italic>Head</italic>.</bold> Antennal insertions separated by 0.5× socket width in frontal view (Fig. <xref ref-type="fig" rid="F3">3C</xref>); scape as long as pedicel (Fig. <xref ref-type="fig" rid="F3">3G, H</xref>); antennomere III 2× longer than pedicel (Fig. <xref ref-type="fig" rid="F3">3G, H</xref>); apical antennomere entire, lacking a subdivision or vestigial joint (Fig. <xref ref-type="fig" rid="F3">3G, H</xref>); compare with <xref ref-type="bibr" rid="B24">Silveira and Mermudes 2013</xref>: fig. 6). Labial palp with two palpomeres 2-segmented (Fig. <xref ref-type="fig" rid="F3">3B, C, F</xref>). <bold><italic>Thorax</italic>.</bold> Hind wing with radial cell 3× wider than long (Fig. <xref ref-type="fig" rid="F6">6D</xref>). Mesoscutellum with posterior margin almost straight (Fig. <xref ref-type="fig" rid="F5">5A</xref>). <bold><italic>Abdomen</italic>.</bold> Phallus 2× longer than parameres (Fig. <xref ref-type="fig" rid="F8">8C</xref>); parameres with margins evenly rounded and slightly wider than phallus. (Fig. <xref ref-type="fig" rid="F8">8 A–C</xref>).</p><p><bold>Females and immature stages.</bold> Unknown.</p></tp:treatment-sec><tp:treatment-sec sec-type="biology" id="SECID0E1OAG"><title>Biology.</title><p>Twenty-three individuals were collected in hilly areas in the Pedra Branca massif (Fig. <xref ref-type="fig" rid="F1">1</xref>) at 400 m above sea level. All specimens were collected in a single, shaded humid, approximately 45° slope. Twelve specimens were collected by active search in April 2017 and eleven in April 2019. Males have a continuous green glow and often fly between 0.5 and 3 m above the ground, often in the understory, sometimes reaching up to roughly 7 m above the ground in the forest canopy. Adults are apparently active in the early twilight hours. Males lack the distinctive smell, similar to marzipan frosting, which has been reported for the type species (<xref ref-type="bibr" rid="B24">Silveira and Mermudes 2013</xref>). About 2–5 males were observed flying close together in the same visual field.</p></tp:treatment-sec><tp:treatment-sec sec-type="remarks" id="SECID0EIPAG"><title>Remarks.</title><p><italic><tp:taxon-name><tp:taxon-name-part taxon-name-part-type="genus" reg="Memoan">Memoan</tp:taxon-name-part><tp:taxon-name-part taxon-name-part-type="species" reg="conani">conani</tp:taxon-name-part></tp:taxon-name></italic> sp. nov. is the second species described in the genus. The differences between species are marked: labial palp (with one palpomere in <italic><tp:taxon-name><tp:taxon-name-part taxon-name-part-type="genus" reg="Memoan">Me.</tp:taxon-name-part><tp:taxon-name-part taxon-name-part-type="species" reg="fruhstorferi">fruhstorferi</tp:taxon-name-part></tp:taxon-name></italic> comb. nov. and with two palpomeres in <italic><tp:taxon-name><tp:taxon-name-part taxon-name-part-type="genus" reg="Memoan">Me.</tp:taxon-name-part><tp:taxon-name-part taxon-name-part-type="species" reg="conani">conani</tp:taxon-name-part></tp:taxon-name></italic> sp. nov.), which differs morphologically from the all other lampyrids as by <xref ref-type="bibr" rid="B2">Branham (2010)</xref>; scape (2× longer than pedicel in <italic><tp:taxon-name><tp:taxon-name-part taxon-name-part-type="genus" reg="Memoan">Me.</tp:taxon-name-part><tp:taxon-name-part taxon-name-part-type="species" reg="fruhstorferi">fruhstorferi</tp:taxon-name-part></tp:taxon-name></italic> comb. nov. and as long as pedicel in <italic><tp:taxon-name><tp:taxon-name-part taxon-name-part-type="genus" reg="Memoan">Me.</tp:taxon-name-part><tp:taxon-name-part taxon-name-part-type="species" reg="conani">conani</tp:taxon-name-part></tp:taxon-name></italic> sp. nov.); antennae (serrate, with 10 antennomeres in <italic><tp:taxon-name><tp:taxon-name-part taxon-name-part-type="genus" reg="Memoan">Me.</tp:taxon-name-part><tp:taxon-name-part taxon-name-part-type="species" reg="conani">conani</tp:taxon-name-part></tp:taxon-name></italic> sp. nov. and <italic><tp:taxon-name><tp:taxon-name-part taxon-name-part-type="genus" reg="Memoan">Me.</tp:taxon-name-part><tp:taxon-name-part taxon-name-part-type="species" reg="fruhstorferi">fruhstorferi</tp:taxon-name-part></tp:taxon-name></italic> comb. nov., but in <italic><tp:taxon-name><tp:taxon-name-part taxon-name-part-type="genus" reg="Memoan">Me.</tp:taxon-name-part><tp:taxon-name-part taxon-name-part-type="species" reg="fruhstorferi">fruhstorferi</tp:taxon-name-part></tp:taxon-name></italic> comb. nov. antennomeres X and XI are connate; see <xref ref-type="bibr" rid="B24">Silveira and Mermudes 2013</xref>). <xref ref-type="bibr" rid="B24">Silveira and Mermudes (2013)</xref> described the gular suture as biconcave, but, after re-examination of the material, we observed that these are actually straight throughout most of their length, but slightly divergent posteriorly in both species.</p><p>Both species of <italic><tp:taxon-name><tp:taxon-name-part taxon-name-part-type="genus" reg="Memoan">Memoan</tp:taxon-name-part></tp:taxon-name></italic> occur in remnants of montane forests, separated from one another by a distance of 400 km: <italic><tp:taxon-name><tp:taxon-name-part taxon-name-part-type="genus" reg="Memoan">Me.</tp:taxon-name-part><tp:taxon-name-part taxon-name-part-type="species" reg="fruhstorferi">fruhstorferi</tp:taxon-name-part></tp:taxon-name></italic> comb. nov. occurs at the Santa Lúcia Biological Station, in Espírito Santo state, whereas <italic><tp:taxon-name><tp:taxon-name-part taxon-name-part-type="genus" reg="Memoan">Me.</tp:taxon-name-part><tp:taxon-name-part taxon-name-part-type="species" reg="conani">conani</tp:taxon-name-part></tp:taxon-name></italic> sp. nov. occurs at the Massif of Pedra Branca, Rio de Janeiro state. Since fireflies are poor dispersers (<xref ref-type="bibr" rid="B28">Silveira et al. 2016a</xref>), we hypothesize that <italic><tp:taxon-name><tp:taxon-name-part taxon-name-part-type="genus" reg="Memoan">Memoan</tp:taxon-name-part></tp:taxon-name></italic> is endemic to the Atlantic Forest biome, as it has never been found elsewhere in the field despite extensive surveys (<xref ref-type="bibr" rid="B31">Silveira et al. 2020</xref>) and is not present in multiple collections in Brazil (<named-content xmlns:xlink="http://www.w3.org/1999/xlink" content-type="dwc:institutional_code" xlink:title="Coleção Entomológica Pe. Jesus Santiago Moure, Universidade Federal do Paraná" xlink:href="http://grbio.org/institution/universidade-federal-do-paran%C3%A1" xlink:type="simple">DZUP</named-content>, <named-content xmlns:xlink="http://www.w3.org/1999/xlink" content-type="dwc:institutional_code" xlink:title="Instituto Nacional de Pesquisas Amazônicas" xlink:href="http://grbio.org/institution/instituto-nacional-de-pesquisas-da-amazonia" xlink:type="simple">INPA</named-content>, <named-content xmlns:xlink="http://www.w3.org/1999/xlink" content-type="dwc:institutional_code" xlink:title="Museu Nacional, Universidade Federal do Rio de Janeiro" xlink:href="http://grbio.org/institution/museu-nacionaluniversidade-federal-de-rio-de-janeiro" xlink:type="simple">MNRJ</named-content>, <named-content xmlns:xlink="http://www.w3.org/1999/xlink" content-type="dwc:institutional_code" xlink:title="Museu de Zoologia, Universidade de São Paulo" xlink:href="http://grbio.org/institution/sao-paulo-museu-de-zoologia-da-universidade-de-sao-paulo" xlink:type="simple">MZSP</named-content>) and abroad (<named-content xmlns:xlink="http://www.w3.org/1999/xlink" content-type="dwc:institutional_code" xlink:title="Muséum National d’Histoire Naturelle" xlink:href="http://grbio.org/institution/museum-national-dhistoire-naturelle-2" xlink:type="simple">MNHN</named-content>, <abbrev xmlns:xlink="http://www.w3.org/1999/xlink" content-type="institution" xlink:title="Museum für Naturkunde der Humboldt-Universität" id="ABBRID0EZUAG" xlink:type="simple">ZMHB</abbrev>). This pattern of endemicity is also seen in several other groups of fireflies (e.g., <italic><tp:taxon-name><tp:taxon-name-part taxon-name-part-type="genus" reg="Amydetes">Amydetes</tp:taxon-name-part></tp:taxon-name></italic>; <italic><tp:taxon-name><tp:taxon-name-part taxon-name-part-type="genus" reg="Luciuranus">Luciuranus</tp:taxon-name-part></tp:taxon-name></italic>; <italic><tp:taxon-name><tp:taxon-name-part taxon-name-part-type="genus" reg="Araucariocladus">Araucariocladus</tp:taxon-name-part></tp:taxon-name></italic>; and <italic><tp:taxon-name><tp:taxon-name-part taxon-name-part-type="genus" reg="Uanauna">Uanauna</tp:taxon-name-part></tp:taxon-name></italic>).</p><p><italic><tp:taxon-name><tp:taxon-name-part taxon-name-part-type="genus" reg="Memoan">Memoan</tp:taxon-name-part><tp:taxon-name-part taxon-name-part-type="species" reg="conani">conani</tp:taxon-name-part></tp:taxon-name></italic> sp. nov. were only seen in a narrow spatial and temporal window; that is, males were only observed and collected in a single slope within the limits of the PEPB at an altitude around 400 m a.s.l., and only in April. Likewise, <italic><tp:taxon-name><tp:taxon-name-part taxon-name-part-type="genus" reg="Memoan">Me.</tp:taxon-name-part><tp:taxon-name-part taxon-name-part-type="species" reg="fruhstorferi">fruhstorferi</tp:taxon-name-part></tp:taxon-name></italic> comb. nov. has only been collected at about 600 m a.s.l., also exclusively in April. Such narrow environmental preferences have been reported for most firefly species occurring in the Atlantic Forest (<xref ref-type="bibr" rid="B31">Silveira et al. 2020</xref>). Given the narrow geographic range, both <italic><tp:taxon-name><tp:taxon-name-part taxon-name-part-type="genus" reg="Memoan">Me.</tp:taxon-name-part><tp:taxon-name-part taxon-name-part-type="species" reg="conani">conani</tp:taxon-name-part></tp:taxon-name></italic> sp. nov. and <italic><tp:taxon-name><tp:taxon-name-part taxon-name-part-type="genus" reg="Memoan">Me.</tp:taxon-name-part><tp:taxon-name-part taxon-name-part-type="species" reg="fruhstorferi">fruhstorferi</tp:taxon-name-part></tp:taxon-name></italic> comb. nov. may be seriously threatened by habitat loss, like many other Atlantic Forest endemics.</p></tp:treatment-sec><tp:treatment-sec sec-type="material" id="SECID0EMXAG"><title>Materials examined.</title><p><bold><italic>Holotype</italic></bold>: Brazil • Rio de Janeiro: Rio de Janeiro: Parque Estadual da Pedra Branca, Núcleo Camorim, Trilha do Açude, <named-content xmlns:xlink="http://www.w3.org/1999/xlink" content-type="dwc:verbatimCoordinates" xlink:type="simple"><named-content content-type="geo-json" specific-use="{&#34;type&#34;:&#34;Point&#34;,&#34;coordinates&#34;:[-43.446028,-22.967694]}" id="NCID0E1XAG" xlink:type="simple">22°58'03.7"S, 43°26'45.7"W</named-content></named-content>; 400 m a.s.l.; ♂; 12 Apr. 2017; L. Silveira, L. Campello, S. Vaz, A.L. Diniz leg. (<named-content xmlns:xlink="http://www.w3.org/1999/xlink" content-type="dwc:institutional_code" xlink:title="Coleção Entomológica Prof. José Alfredo Pinheiro Dutra, Departamento de Zoologia, Universidade Federal do Rio de Janeiro" xlink:href="http://grbio.org/institution/universidade-federal-do-rio-de-janeiro" xlink:type="simple">DZRJ</named-content>). <bold><italic>Paratypes</italic></bold>: Brazil • same data as for holotype; 10 males (<named-content xmlns:xlink="http://www.w3.org/1999/xlink" content-type="dwc:institutional_code" xlink:title="Coleção Entomológica Prof. José Alfredo Pinheiro Dutra, Departamento de Zoologia, Universidade Federal do Rio de Janeiro" xlink:href="http://grbio.org/institution/universidade-federal-do-rio-de-janeiro" xlink:type="simple">DZRJ</named-content>) • same data as for holotype; 1 ♂; 9 Apr. 2017; A.L. Diniz leg. (<named-content xmlns:xlink="http://www.w3.org/1999/xlink" content-type="dwc:institutional_code" xlink:title="Coleção Entomológica Prof. José Alfredo Pinheiro Dutra, Departamento de Zoologia, Universidade Federal do Rio de Janeiro" xlink:href="http://grbio.org/institution/universidade-federal-do-rio-de-janeiro" xlink:type="simple">DZRJ</named-content>) • same data as for holotype; 11 ♂; 13 Apr. 2019; L. Campello, A.L. Diniz, E. Atílio leg. (<named-content xmlns:xlink="http://www.w3.org/1999/xlink" content-type="dwc:institutional_code" xlink:title="Museu Nacional, Universidade Federal do Rio de Janeiro" xlink:href="http://grbio.org/institution/museu-nacionaluniversidade-federal-de-rio-de-janeiro" xlink:type="simple">MNRJ</named-content>).</p></tp:treatment-sec><tp:treatment-sec><!--Section generated to contain objects referenced in tp:taxon-treatment.--><fig id="F2" position="float" orientation="portrait"><object-id xmlns:xlink="http://www.w3.org/1999/xlink" content-type="doi" xlink:type="simple">10.3897/zookeys.1114.77692.figure2</object-id><object-id xmlns:xlink="http://www.w3.org/1999/xlink" content-type="arpha" xlink:type="simple">043A843B-11A8-5158-9672-887B0BD11D84</object-id><label>Figure 2.</label><caption><p><italic><tp:taxon-name><tp:taxon-name-part taxon-name-part-type="genus" reg="Memoan">Memoan</tp:taxon-name-part><tp:taxon-name-part taxon-name-part-type="species" reg="conani">conani</tp:taxon-name-part></tp:taxon-name></italic> sp. nov., male habitus <bold>A</bold> ventral <bold>B</bold> lateral <bold>C</bold> dorsal. Scale bar: 1 mm.</p></caption><graphic xmlns:xlink="http://www.w3.org/1999/xlink" xlink:href="zookeys-1114-131_article-77692__-g002.jpg" position="float" orientation="portrait" xlink:type="simple" id="oo_720410.jpg"><uri content-type="original_file" xlink:type="simple">https://binary.pensoft.net/fig/720410</uri></graphic></fig><fig id="F3" position="float" orientation="portrait"><object-id xmlns:xlink="http://www.w3.org/1999/xlink" content-type="doi" xlink:type="simple">10.3897/zookeys.1114.77692.figure3</object-id><object-id xmlns:xlink="http://www.w3.org/1999/xlink" content-type="arpha" xlink:type="simple">DC553419-C708-5583-91FA-278436927126</object-id><label>Figure 3.</label><caption><p><italic><tp:taxon-name><tp:taxon-name-part taxon-name-part-type="genus" reg="Memoan">Memoan</tp:taxon-name-part><tp:taxon-name-part taxon-name-part-type="species" reg="conani">conani</tp:taxon-name-part></tp:taxon-name></italic> sp. nov., head <bold>A</bold> dorsal <bold>B</bold> ventral <bold>C</bold> frontal <bold>D</bold> lateral <bold>E</bold> posterior <bold>F</bold> occipital; antenna <bold>G</bold> dorsal <bold>H</bold> lateral. Scale bar: 0.5 mm (<bold>A–H</bold>). Note the gular margins contiguous (arrow).</p></caption><graphic xmlns:xlink="http://www.w3.org/1999/xlink" xlink:href="zookeys-1114-131_article-77692__-g003.jpg" position="float" orientation="portrait" xlink:type="simple" id="oo_720411.jpg"><uri content-type="original_file" xlink:type="simple">https://binary.pensoft.net/fig/720411</uri></graphic></fig><fig id="F4" position="float" orientation="portrait"><object-id xmlns:xlink="http://www.w3.org/1999/xlink" content-type="doi" xlink:type="simple">10.3897/zookeys.1114.77692.figure4</object-id><object-id xmlns:xlink="http://www.w3.org/1999/xlink" content-type="arpha" xlink:type="simple">C0782299-E21C-5F9F-8C10-531AE6544070</object-id><label>Figure 4.</label><caption><p><italic><tp:taxon-name><tp:taxon-name-part taxon-name-part-type="genus" reg="Memoan">Memoan</tp:taxon-name-part><tp:taxon-name-part taxon-name-part-type="species" reg="conani">conani</tp:taxon-name-part></tp:taxon-name></italic> sp. nov., pronotum <bold>A</bold> dorsal <bold>B</bold> ventral <bold>C</bold> lateral <bold>D</bold> posterior. Scale bar: 1 mm (<bold>A–D</bold>). Note the L-shaped sclerotized raised tubercles, and proendosternite (arrows). <bold>L</bold>: length; <bold>H</bold>: height.</p></caption><graphic xmlns:xlink="http://www.w3.org/1999/xlink" xlink:href="zookeys-1114-131_article-77692__-g004.jpg" position="float" orientation="portrait" xlink:type="simple" id="oo_720412.jpg"><uri content-type="original_file" xlink:type="simple">https://binary.pensoft.net/fig/720412</uri></graphic></fig><fig id="F5" position="float" orientation="portrait"><object-id xmlns:xlink="http://www.w3.org/1999/xlink" content-type="doi" xlink:type="simple">10.3897/zookeys.1114.77692.figure5</object-id><object-id xmlns:xlink="http://www.w3.org/1999/xlink" content-type="arpha" xlink:type="simple">92CB931D-5EB6-5839-8002-3CC45659D093</object-id><label>Figure 5.</label><caption><p><italic><tp:taxon-name><tp:taxon-name-part taxon-name-part-type="genus" reg="Memoan">Memoan</tp:taxon-name-part><tp:taxon-name-part taxon-name-part-type="species" reg="conani">conani</tp:taxon-name-part></tp:taxon-name></italic> sp. nov., mesoscutellum <bold>A</bold> dorsal; metanotum <bold>B</bold> dorsal; pterothorax <bold>C</bold> dorsal; mesoendoesternite <bold>D</bold> dorsal; metaendoesternite <bold>E</bold> dorsal. Scale bars: 200 µm (<bold>A, D–E</bold>); 2 mm (<bold>B, C</bold>). Note the sutures between mesoventrite/mesanespisternum and mesanepisternum/mesepimeron, the metathoracic discrimen, and irregular flap-like projections on mesendosternum (arrows).</p></caption><graphic xmlns:xlink="http://www.w3.org/1999/xlink" xlink:href="zookeys-1114-131_article-77692__-g005.jpg" position="float" orientation="portrait" xlink:type="simple" id="oo_720413.jpg"><uri content-type="original_file" xlink:type="simple">https://binary.pensoft.net/fig/720413</uri></graphic></fig><fig id="F6" position="float" orientation="portrait"><object-id xmlns:xlink="http://www.w3.org/1999/xlink" content-type="doi" xlink:type="simple">10.3897/zookeys.1114.77692.figure6</object-id><object-id xmlns:xlink="http://www.w3.org/1999/xlink" content-type="arpha" xlink:type="simple">87AB4831-BA17-5733-B03F-2E8C97DEC0C5</object-id><label>Figure 6.</label><caption><p><italic><tp:taxon-name><tp:taxon-name-part taxon-name-part-type="genus" reg="Memoan">Memoan</tp:taxon-name-part><tp:taxon-name-part taxon-name-part-type="species" reg="conani">conani</tp:taxon-name-part></tp:taxon-name></italic> sp. nov., elytra <bold>A</bold> dorsal <bold>B</bold> lateral <bold>C</bold> ventral; right wing <bold>D</bold> dorsal; proleg <bold>E</bold> lateral; mesoleg <bold>F</bold> lateral; metaleg <bold>G</bold> lateral. Scale bar: 1 mm (<bold>A–G</bold>).</p></caption><graphic xmlns:xlink="http://www.w3.org/1999/xlink" xlink:href="zookeys-1114-131_article-77692__-g006.jpg" position="float" orientation="portrait" xlink:type="simple" id="oo_720414.jpg"><uri content-type="original_file" xlink:type="simple">https://binary.pensoft.net/fig/720414</uri></graphic></fig><fig id="F7" position="float" orientation="portrait"><object-id xmlns:xlink="http://www.w3.org/1999/xlink" content-type="doi" xlink:type="simple">10.3897/zookeys.1114.77692.figure7</object-id><object-id xmlns:xlink="http://www.w3.org/1999/xlink" content-type="arpha" xlink:type="simple">4145FFD5-8C17-59B4-BDC1-AD4F1685358D</object-id><label>Figure 7.</label><caption><p><italic><tp:taxon-name><tp:taxon-name-part taxon-name-part-type="genus" reg="Memoan">Memoan</tp:taxon-name-part><tp:taxon-name-part taxon-name-part-type="species" reg="conani">conani</tp:taxon-name-part></tp:taxon-name></italic> sp. nov., abdomen <bold>A</bold> ventral <bold>B</bold> lateral <bold>C</bold> dorsal. Scale bar: 1 mm (<bold>A–C</bold>).</p></caption><graphic xmlns:xlink="http://www.w3.org/1999/xlink" xlink:href="zookeys-1114-131_article-77692__-g007.jpg" position="float" orientation="portrait" xlink:type="simple" id="oo_720415.jpg"><uri content-type="original_file" xlink:type="simple">https://binary.pensoft.net/fig/720415</uri></graphic></fig><fig id="F8" position="float" orientation="portrait"><object-id xmlns:xlink="http://www.w3.org/1999/xlink" content-type="doi" xlink:type="simple">10.3897/zookeys.1114.77692.figure8</object-id><object-id xmlns:xlink="http://www.w3.org/1999/xlink" content-type="arpha" xlink:type="simple">EE9ABADF-A470-5A89-8391-DF784F22C429</object-id><label>Figure 8.</label><caption><p><italic><tp:taxon-name><tp:taxon-name-part taxon-name-part-type="genus" reg="Memoan">Memoan</tp:taxon-name-part><tp:taxon-name-part taxon-name-part-type="species" reg="conani">conani</tp:taxon-name-part></tp:taxon-name></italic> sp. nov., aedeagus <bold>A</bold> dorsal <bold>B</bold> lateral <bold>C</bold> ventral; sternum IX <bold>D</bold> ventral; sternite VIII <bold>E</bold> ventral; pygidium <bold>F</bold> dorsal. Scale bars: 200 um (<bold>A–D</bold>); 2 mm (<bold>E, F</bold>).</p></caption><graphic xmlns:xlink="http://www.w3.org/1999/xlink" xlink:href="zookeys-1114-131_article-77692__-g008.jpg" position="float" orientation="portrait" xlink:type="simple" id="oo_720416.jpg"><uri content-type="original_file" xlink:type="simple">https://binary.pensoft.net/fig/720416</uri></graphic></fig><fig id="F1" position="float" orientation="portrait"><object-id xmlns:xlink="http://www.w3.org/1999/xlink" content-type="doi" xlink:type="simple">10.3897/zookeys.1114.77692.figure1</object-id><object-id xmlns:xlink="http://www.w3.org/1999/xlink" content-type="arpha" xlink:type="simple">75829D4F-6BB8-56E6-B8E6-ECFDDDCB72E1</object-id><label>Figure 1.</label><caption><p>Distribution of new species of <tp:taxon-name><tp:taxon-name-part taxon-name-part-type="subfamily">Amydetinae</tp:taxon-name-part></tp:taxon-name> in the state of Rio de Janeiro, Brazil, in the southeastern Atlantic Forest.</p></caption><graphic xmlns:xlink="http://www.w3.org/1999/xlink" xlink:href="zookeys-1114-131_article-77692__-g001.jpg" position="float" orientation="portrait" xlink:type="simple" id="oo_720409.jpg"><uri content-type="original_file" xlink:type="simple">https://binary.pensoft.net/fig/720409</uri></graphic></fig></tp:treatment-sec><ref-list><ref id="B24"><mixed-citation xmlns:xlink="http://www.w3.org/1999/xlink" xlink:type="simple"><person-group><name name-style="western"><surname>Silveira</surname><given-names>LFL</given-names></name><name name-style="western"><surname>Mermudes</surname><given-names>JR</given-names></name></person-group> (<year>2013</year>) <article-title><italic><tp:taxon-name><tp:taxon-name-part taxon-name-part-type="genus">Memoan</tp:taxon-name-part><tp:taxon-name-part taxon-name-part-type="species">ciceroi</tp:taxon-name-part></tp:taxon-name></italic> gen. et sp. n., a remarkable new firefly genus and species from the Atlantic Rainforest (<tp:taxon-name><tp:taxon-name-part taxon-name-part-type="order">Coleoptera</tp:taxon-name-part></tp:taxon-name>: <tp:taxon-name><tp:taxon-name-part taxon-name-part-type="family">Lampyridae</tp:taxon-name-part></tp:taxon-name>).</article-title><source>Zootaxa</source><volume>3640</volume>(<issue>1</issue>): <fpage>79</fpage>–<lpage>87</lpage>. <ext-link xlink:href="10.11646/zootaxa.3640.1.6" ext-link-type="doi" xlink:type="simple">https://doi.org/10.11646/zootaxa.3640.1.6</ext-link></mixed-citation></ref><ref id="B2"><mixed-citation xmlns:xlink="http://www.w3.org/1999/xlink" xlink:type="simple"><person-group><name name-style="western"><surname>Branham</surname><given-names>MA</given-names></name></person-group> (<year>2010</year>) <article-title><tp:taxon-name><tp:taxon-name-part taxon-name-part-type="family">Lampyridae</tp:taxon-name-part></tp:taxon-name>.</article-title> In: <person-group><name name-style="western"><surname>Beutel</surname><given-names>RG</given-names></name><name name-style="western"><surname>Leschen</surname><given-names>RAB</given-names></name></person-group> (<role>Eds</role>) <issue-title>Handbook of Zoology IV Arthropoda: Insecta, Coleoptera: Evolution and Systematics (Polyphaga Part).</issue-title><source>Friedrich-Schiller-Universität Jena, Jena</source>, <fpage>141</fpage>–<lpage>147</lpage>.</mixed-citation></ref><ref id="B28"><mixed-citation xmlns:xlink="http://www.w3.org/1999/xlink" xlink:type="simple"><person-group><name name-style="western"><surname>Silveira</surname><given-names>LFL</given-names></name><name name-style="western"><surname>Khattar</surname><given-names>G</given-names></name><name name-style="western"><surname>Souto</surname><given-names>P</given-names></name><name name-style="western"><surname>Mermudes</surname><given-names>JRM</given-names></name><name name-style="western"><surname>Takiya</surname><given-names>DM</given-names></name><name name-style="western"><surname>Monteiro</surname><given-names>RF</given-names></name></person-group> (<year>2016a</year>) <article-title>Integrative taxonomy of new firefly taxa from the Atlantic Rainforest.</article-title><source>Systematics and Biodiversity</source><volume>14</volume>(<issue>4</issue>): <fpage>371</fpage>–<lpage>384</lpage>. <ext-link xlink:href="10.1080/14772000.2016.1153006" ext-link-type="doi" xlink:type="simple">https://doi.org/10.1080/14772000.2016.1153006</ext-link></mixed-citation></ref><ref id="B31"><mixed-citation xmlns:xlink="http://www.w3.org/1999/xlink" xlink:type="simple"><person-group><name name-style="western"><surname>Silveira</surname><given-names>LFL</given-names></name><name name-style="western"><surname>Khattar</surname><given-names>G</given-names></name><name name-style="western"><surname>Vaz</surname><given-names>S</given-names></name><name name-style="western"><surname>Wilson</surname><given-names>VA</given-names></name><name name-style="western"><surname>Souto</surname><given-names>PM</given-names></name><name name-style="western"><surname>Mermudes</surname><given-names>JRM</given-names></name><name name-style="western"><surname>Monteiro</surname><given-names>RF</given-names></name></person-group> (<year>2020</year>) <article-title>Natural history of the fireflies of the Serra dos Órgãos mountain range (Brazil: Rio de Janeiro)–one of the ‘hottest’ firefly spots on Earth, with a key to genera (<tp:taxon-name><tp:taxon-name-part taxon-name-part-type="order">Coleoptera</tp:taxon-name-part></tp:taxon-name>: <tp:taxon-name><tp:taxon-name-part taxon-name-part-type="family">Lampyridae</tp:taxon-name-part></tp:taxon-name>).</article-title><source>Journal of Natural History</source><volume>54</volume>(<issue>5–6</issue>): <fpage>275</fpage>–<lpage>308</lpage>. <ext-link xlink:href="10.1080/00222933.2020.1749323" ext-link-type="doi" xlink:type="simple">https://doi.org/10.1080/00222933.2020.1749323</ext-link></mixed-citation></ref></ref-list></tp:taxon-treatment>
