# Supplementary material for: ﻿Comparative morphology and key to Amydetinae genera, with description of three new firefly species (Coleoptera, Lampyridae)
Source: Zookeys. 2022 Jul 27;1114:131–66. doi: 10.3897/zookeys.1114.77692 (PMC9848971; doi:10.3897/zookeys.1114.77692)
Supplement: XML Treatment for Amydetes marolae [file zookeys.1114.77692-treatment4.xml]

<!DOCTYPE tp:taxon-treatment
  PUBLIC "-//TaxonX//DTD Taxonomic Treatment Publishing DTD v0 20100105//EN" "tax-treatment-NSO.dtd">
<tp:taxon-treatment xmlns:tp="http://www.plazi.org/taxpub"><tp:treatment-meta><kwd-group><label>Taxon classification</label><kwd>
                  <named-content content-type="kingdom">Animalia</named-content>
                </kwd><kwd>
                  <named-content content-type="order">Coleoptera</named-content>
                </kwd><kwd>
                  <named-content content-type="family">Lampyridae</named-content>
                </kwd></kwd-group><mixed-citation publication-type="journal"><person-group><name><surname>Campello</surname><given-names>Lucas</given-names></name><name><surname>Vaz</surname><given-names>Stephanie</given-names></name><name><surname>Mermudes</surname><given-names>José R. M.</given-names></name><name><surname>Ferreira</surname><given-names>André L. D.</given-names></name><name><surname>Silveira</surname><given-names>Luiz F. L.</given-names></name></person-group><article-title>﻿Comparative morphology and key to <tp:taxon-name><tp:taxon-name-part taxon-name-part-type="subfamily">Amydetinae</tp:taxon-name-part></tp:taxon-name> genera, with description of three new firefly species (<tp:taxon-name><tp:taxon-name-part taxon-name-part-type="order">Coleoptera</tp:taxon-name-part></tp:taxon-name>, <tp:taxon-name><tp:taxon-name-part taxon-name-part-type="family">Lampyridae</tp:taxon-name-part></tp:taxon-name>)</article-title><source>Zookeys</source><day>27</day><month>07</month><year>2022</year><volume>1114</volume><fpage>131</fpage><lpage>166</lpage><pub-id pub-id-type="doi">10.3897/zookeys.1114.77692</pub-id></mixed-citation></tp:treatment-meta><tp:nomenclature><label>﻿</label><tp:taxon-name>
                <object-id xmlns:xlink="http://www.w3.org/1999/xlink" content-type="arpha" xlink:type="simple">73CE6E72-96B1-5FC5-A61B-2F1E29907AF0</object-id>
                <tp:taxon-name-part taxon-name-part-type="genus" reg="Amydetes">Amydetes</tp:taxon-name-part>
                <tp:taxon-name-part taxon-name-part-type="species" reg="marolae">marolae</tp:taxon-name-part>
                <object-id xmlns:xlink="http://www.w3.org/1999/xlink" content-type="zoobank" xlink:type="simple">http://zoobank.org/66B2F83B-E050-43F0-9E1B-2BCC8525DCB5</object-id>
              </tp:taxon-name><tp:taxon-authority>Campello, Vaz, Mermudes &amp; Silveira, 2022</tp:taxon-authority><tp:taxon-status xmlns:xlink="http://www.w3.org/1999/xlink" xlink:type="simple">sp. nov.</tp:taxon-status><xref ref-type="fig" rid="F9">Figs 9</xref><xref ref-type="fig" rid="F10">, 10</xref><xref ref-type="fig" rid="F11">, 11</xref><xref ref-type="fig" rid="F12">, 12</xref></tp:nomenclature><tp:treatment-sec sec-type="etymology" id="SECID0E31AG"><title>Etymology.</title><p>The specific epithet <italic><tp:taxon-name><tp:taxon-name-part taxon-name-part-type="genus" reg="Amydetes"/><tp:taxon-name-part taxon-name-part-type="species" reg="marolae">marolae</tp:taxon-name-part></tp:taxon-name></italic> is a feminine noun in the genitive case. This species is named in honor of our colleague and friend, Raquel Santos Soares Queiroz, alias “Marola”, who helped us collect the type specimens.</p></tp:treatment-sec><tp:treatment-sec sec-type="diagnosis" id="SECID0EM2AG"><title>Diagnosis.</title><p>Antennae with scape and pedicel yellowish brown (Fig. <xref ref-type="fig" rid="F10">10G</xref>), flagellum light brown (Fig. <xref ref-type="fig" rid="F10">10G</xref>); pronotum yellowish brown (Fig. <xref ref-type="fig" rid="F11">11A–D</xref>); abdomen dark brown, with sternites VI–VIII translucent (Figs <xref ref-type="fig" rid="F9">9A</xref>, <xref ref-type="fig" rid="F12">12E</xref>), pygidium dark brown with a translucent posterior line (Fig. <xref ref-type="fig" rid="F12">12F</xref>); antennae with 32–41 antennomeres (Fig. <xref ref-type="fig" rid="F10">10G</xref>); antennomere III with flabellum 2× longer than antennomere III; antennomere III as long as scape (Fig. <xref ref-type="fig" rid="F10">10G</xref>); maxillary apical palpomere 10× longer than III (Fig. <xref ref-type="fig" rid="F10">10A, B</xref>); hypomeron as long as tall (Fig. <xref ref-type="fig" rid="F11">11C</xref>); sternite VIII with posterior margin bisinuate, central 1/3 slightly shorter than posterolateral angles (Fig. <xref ref-type="fig" rid="F12">12E</xref>); lanterns occupying almost the entire area of sternite VI and VII (Fig. <xref ref-type="fig" rid="F9">9A</xref>).</p><fig id="F9" position="float" orientation="portrait"><object-id xmlns:xlink="http://www.w3.org/1999/xlink" content-type="doi" xlink:type="simple">10.3897/zookeys.1114.77692.figure9</object-id><object-id xmlns:xlink="http://www.w3.org/1999/xlink" content-type="arpha" xlink:type="simple">E2B94A0C-5881-5BFE-948B-3CD20CD5EEC1</object-id><label>Figure 9.</label><caption><p><italic><tp:taxon-name><tp:taxon-name-part taxon-name-part-type="genus" reg="Amydetes">Amydetes</tp:taxon-name-part><tp:taxon-name-part taxon-name-part-type="species" reg="marolae">marolae</tp:taxon-name-part></tp:taxon-name></italic> sp. nov., male habitus <bold>A</bold> ventral <bold>B</bold> lateral <bold>C</bold> dorsal. Scale bar: 1 mm (<bold>A–C</bold>).</p></caption><graphic xmlns:xlink="http://www.w3.org/1999/xlink" xlink:href="zookeys-1114-131_article-77692__-g009.jpg" position="float" orientation="portrait" xlink:type="simple" id="oo_720417.jpg"><uri content-type="original_file" xlink:type="simple">https://binary.pensoft.net/fig/720417</uri></graphic></fig><fig id="F10" position="float" orientation="portrait"><object-id xmlns:xlink="http://www.w3.org/1999/xlink" content-type="doi" xlink:type="simple">10.3897/zookeys.1114.77692.figure10</object-id><object-id xmlns:xlink="http://www.w3.org/1999/xlink" content-type="arpha" xlink:type="simple">15FE09E6-B7B3-5AC1-8F52-34A42AD3DC47</object-id><label>Figure 10.</label><caption><p><italic><tp:taxon-name><tp:taxon-name-part taxon-name-part-type="genus" reg="Amydetes">Amydetes</tp:taxon-name-part><tp:taxon-name-part taxon-name-part-type="species" reg="marolae">marolae</tp:taxon-name-part></tp:taxon-name></italic> sp. nov., head <bold>A</bold> dorsal <bold>B</bold> ventral <bold>C</bold> frontal <bold>D</bold> lateral <bold>E</bold> posterior <bold>F</bold> occipital; antennae <bold>G</bold> dorsal. Scale bars: 1 mm (<bold>A–F</bold>); 2 mm (<bold>G</bold>). <bold>GB</bold>: gular bar.</p></caption><graphic xmlns:xlink="http://www.w3.org/1999/xlink" xlink:href="zookeys-1114-131_article-77692__-g010.jpg" position="float" orientation="portrait" xlink:type="simple" id="oo_720418.jpg"><uri content-type="original_file" xlink:type="simple">https://binary.pensoft.net/fig/720418</uri></graphic></fig><fig id="F11" position="float" orientation="portrait"><object-id xmlns:xlink="http://www.w3.org/1999/xlink" content-type="doi" xlink:type="simple">10.3897/zookeys.1114.77692.figure11</object-id><object-id xmlns:xlink="http://www.w3.org/1999/xlink" content-type="arpha" xlink:type="simple">ED14C9BA-E43B-54B8-83A0-B65F12C1FDF7</object-id><label>Figure 11.</label><caption><p><italic><tp:taxon-name><tp:taxon-name-part taxon-name-part-type="genus" reg="Amydetes">Amydetes</tp:taxon-name-part><tp:taxon-name-part taxon-name-part-type="species" reg="marolae">marolae</tp:taxon-name-part></tp:taxon-name></italic> sp. nov., pronotum <bold>A</bold> dorsal <bold>B</bold> ventral <bold>C</bold> lateral <bold>D</bold> posterior. Scale bar: 1 mm (<bold>A–D</bold>).</p></caption><graphic xmlns:xlink="http://www.w3.org/1999/xlink" xlink:href="zookeys-1114-131_article-77692__-g011.jpg" position="float" orientation="portrait" xlink:type="simple" id="oo_720419.jpg"><uri content-type="original_file" xlink:type="simple">https://binary.pensoft.net/fig/720419</uri></graphic></fig><fig id="F12" position="float" orientation="portrait"><object-id xmlns:xlink="http://www.w3.org/1999/xlink" content-type="doi" xlink:type="simple">10.3897/zookeys.1114.77692.figure12</object-id><object-id xmlns:xlink="http://www.w3.org/1999/xlink" content-type="arpha" xlink:type="simple">C5AE26FD-550A-5E37-B1C2-CEC8DC635EBA</object-id><label>Figure 12.</label><caption><p><italic><tp:taxon-name><tp:taxon-name-part taxon-name-part-type="genus" reg="Amydetes">Amydetes</tp:taxon-name-part><tp:taxon-name-part taxon-name-part-type="species" reg="marolae">marolae</tp:taxon-name-part></tp:taxon-name></italic> sp. nov., aedeagus <bold>A</bold> dorsal <bold>B</bold> lateral <bold>C</bold> ventral; sternum IX <bold>D</bold> ventral; sternite VIII <bold>E</bold> ventral; pygidium <bold>F</bold> dorsal. Scale bars: 0.5 mm (<bold>A–D</bold>); 1 mm (<bold>E, F</bold>).</p></caption><graphic xmlns:xlink="http://www.w3.org/1999/xlink" xlink:href="zookeys-1114-131_article-77692__-g012.jpg" position="float" orientation="portrait" xlink:type="simple" id="oo_720420.jpg"><uri content-type="original_file" xlink:type="simple">https://binary.pensoft.net/fig/720420</uri></graphic></fig></tp:treatment-sec><tp:treatment-sec sec-type="description" id="SECID0EYBBG"><title>Description.</title><p><bold>Male. <italic>Coloration</italic>.</bold> Antennae with scape and pedicel yellowish brown (Fig. <xref ref-type="fig" rid="F10">10G</xref>), flagellum pale brown (Fig. <xref ref-type="fig" rid="F10">10G</xref>); pronotum yellowish brown (Fig. <xref ref-type="fig" rid="F11">11A–D</xref>); abdomen dark brown, with sternites VI– VIII translucent (Figs <xref ref-type="fig" rid="F9">9A</xref>, <xref ref-type="fig" rid="F12">12E</xref>), pygidium dark brown with a translucent posterior line (Fig. <xref ref-type="fig" rid="F12">12F</xref>). <bold><italic>Head</italic>.</bold> Antennae flabellate with 32–41 antennomeres (Fig. <xref ref-type="fig" rid="F10">10G</xref>); antennomere III as long as pedicel, with flabellum 2× longer than antennomere III (Fig. <xref ref-type="fig" rid="F10">10G</xref>). Fronto-clypeus as wide as 1.5× distance between antennifers process (Fig. <xref ref-type="fig" rid="F10">10C</xref>). Maxillary palpomere I as long as wide; II 2× longer than wide, III approximately 0.1× of IV length (Fig. <xref ref-type="fig" rid="F10">10A–F</xref>). Gular margins separated by 1/3 maxillary palpomere IV length (Fig. <xref ref-type="fig" rid="F10">10B</xref>). <bold><italic>Thorax</italic>.</bold> Pronotum 1.5× wider than head width in ventral view (Fig. <xref ref-type="fig" rid="F9">9A</xref>), 1.5× wider than long (Fig. <xref ref-type="fig" rid="F11">11A, B</xref>). Hypomeron as long as tall (Fig. <xref ref-type="fig" rid="F11">11C</xref>). <bold><italic>Abdomen</italic>.</bold> Lanterns occupying almost the entire area of sternite VI and VII (Fig. <xref ref-type="fig" rid="F9">9A</xref>). Sternite VIII with posterior margin bisinuate, central 1/3 slightly shorter than posterolateral angles (Fig. <xref ref-type="fig" rid="F12">12E</xref>). Pygidium with a translucent posterior line (Fig. <xref ref-type="fig" rid="F12">12F</xref>). Phallus 1.5× longer than parameres (Fig. <xref ref-type="fig" rid="F12">12A–C</xref>); parameres basally constricted, as long as phallobase (Fig. <xref ref-type="fig" rid="F12">12A</xref>); phallobase asymmetrical (Fig. <xref ref-type="fig" rid="F12">12A, C</xref>).</p><p><bold>Females and immature stages.</bold> Unknown.</p></tp:treatment-sec><tp:treatment-sec sec-type="biology" id="SECID0EDFBG"><title>Biology.</title><p>One hundred forty-six individuals were collected in hilly areas of the Ilha Grande State Park (Fig. <xref ref-type="fig" rid="F1">1</xref>) between 160–660 m a.s.l. in 2017 and 2018. The highest abundance was observed between 160–170 m a.s.l. This species has a continuous blue-green glow. Males fly between 0.1 and 4 m above ground level, bending their abdomens downward, possibly to light the ground in search of females, (as in other <italic><tp:taxon-name><tp:taxon-name-part taxon-name-part-type="genus" reg="Amydetes">Amydetes</tp:taxon-name-part></tp:taxon-name></italic> spp.; <xref ref-type="bibr" rid="B34">Vaz et al. 2021</xref>); they sometimes flying upwards towards the forest canopy. They are apparently active in the first hours of complete darkness. About 5–10 males were observed flying together in the same visual field.</p></tp:treatment-sec><tp:treatment-sec sec-type="remarks" id="SECID0EYFBG"><title>Remarks.</title><p><italic><tp:taxon-name><tp:taxon-name-part taxon-name-part-type="genus" reg="Amydetes">Amydetes</tp:taxon-name-part><tp:taxon-name-part taxon-name-part-type="species" reg="marolae">marolae</tp:taxon-name-part></tp:taxon-name></italic> sp. nov. is similar to <italic><tp:taxon-name><tp:taxon-name-part taxon-name-part-type="genus" reg="Amydetes">A.</tp:taxon-name-part><tp:taxon-name-part taxon-name-part-type="species" reg="bellorum">bellorum</tp:taxon-name-part></tp:taxon-name></italic>, with which it shares the following combination of traits: labrum connected to fronto-clypeus by membrane; maxillary palpomere IV at least 6× longer than III (up to 7× in <italic><tp:taxon-name><tp:taxon-name-part taxon-name-part-type="genus" reg="Amydetes">A.</tp:taxon-name-part><tp:taxon-name-part taxon-name-part-type="species" reg="bellorum">bellorum</tp:taxon-name-part></tp:taxon-name></italic>, and at least 10× in <italic><tp:taxon-name><tp:taxon-name-part taxon-name-part-type="genus" reg="Amydetes">A.</tp:taxon-name-part><tp:taxon-name-part taxon-name-part-type="species" reg="marolae">marolae</tp:taxon-name-part></tp:taxon-name></italic> sp. nov.); hypomeron as long as tall; and sternite VIII bisinuate. Nevertheless, <italic><tp:taxon-name><tp:taxon-name-part taxon-name-part-type="genus" reg="Amydetes">Amydetes</tp:taxon-name-part><tp:taxon-name-part taxon-name-part-type="species" reg="marolae">marolae</tp:taxon-name-part></tp:taxon-name></italic> sp. nov. differs from <italic><tp:taxon-name><tp:taxon-name-part taxon-name-part-type="genus" reg="Amydetes">A.</tp:taxon-name-part><tp:taxon-name-part taxon-name-part-type="species" reg="bellorum">bellorum</tp:taxon-name-part></tp:taxon-name></italic> by: body length (average = 0.67 mm [<italic>n</italic> = 10, range = 0.6–0.8] in <italic><tp:taxon-name><tp:taxon-name-part taxon-name-part-type="genus" reg="Amydetes">A.</tp:taxon-name-part><tp:taxon-name-part taxon-name-part-type="species" reg="marolae">marolae</tp:taxon-name-part></tp:taxon-name></italic> and 0.87 mm [<italic>n</italic> = 10, range = 0.8–1.0] in <italic><tp:taxon-name><tp:taxon-name-part taxon-name-part-type="genus" reg="Amydetes">A.</tp:taxon-name-part><tp:taxon-name-part taxon-name-part-type="species" reg="bellorum">bellorum</tp:taxon-name-part></tp:taxon-name></italic>); pygidium (entirely dark brown in <italic><tp:taxon-name><tp:taxon-name-part taxon-name-part-type="genus" reg="Amydetes">A.</tp:taxon-name-part><tp:taxon-name-part taxon-name-part-type="species" reg="bellorum">bellorum</tp:taxon-name-part></tp:taxon-name></italic>, dark brown with a translucent posterior line in <italic><tp:taxon-name><tp:taxon-name-part taxon-name-part-type="genus" reg="Amydetes">A.</tp:taxon-name-part><tp:taxon-name-part taxon-name-part-type="species" reg="marolae">marolae</tp:taxon-name-part></tp:taxon-name></italic> sp. nov.).</p><p><italic><tp:taxon-name><tp:taxon-name-part taxon-name-part-type="genus" reg="Amydetes">Amydetes</tp:taxon-name-part><tp:taxon-name-part taxon-name-part-type="species" reg="marolae">marolae</tp:taxon-name-part></tp:taxon-name></italic> sp. nov. occurs in a mountainous and coastal region of the Serra do Mar range, where it is found between 160 and 660 m a.s.l., with greater abundance in parts below to 400 m a.s.l. Despite extensive sampling (e.g., <xref ref-type="bibr" rid="B31">Silveira et al. 2020</xref>), <italic><tp:taxon-name><tp:taxon-name-part taxon-name-part-type="genus" reg="Amydetes">A.</tp:taxon-name-part><tp:taxon-name-part taxon-name-part-type="species" reg="marolae">marolae</tp:taxon-name-part></tp:taxon-name></italic> sp. nov. has never been collected anywhere other than Ilha Grande, unlike <italic><tp:taxon-name><tp:taxon-name-part taxon-name-part-type="genus" reg="Amydetes">A.</tp:taxon-name-part><tp:taxon-name-part taxon-name-part-type="species" reg="bellorum">bellorum</tp:taxon-name-part></tp:taxon-name></italic> which does not occur on Ilha Grande. Ilha Grande is separated by approximately 3 km from the mainland, which may be an important barrier to dispersal, especially considering that <italic><tp:taxon-name><tp:taxon-name-part taxon-name-part-type="genus" reg="Amydetes">Amydetes</tp:taxon-name-part></tp:taxon-name></italic> females are perhaps flightless (<xref ref-type="bibr" rid="B25">Silveira and Mermudes 2014a</xref>). As such, <italic><tp:taxon-name><tp:taxon-name-part taxon-name-part-type="genus" reg="Amydetes">A.</tp:taxon-name-part><tp:taxon-name-part taxon-name-part-type="species" reg="marolae">marolae</tp:taxon-name-part></tp:taxon-name></italic> sp. nov. is regarded here as probably endemic to Ilha Grande.</p></tp:treatment-sec><tp:treatment-sec sec-type="material" id="SECID0ENLBG"><title>Materials examined.</title><p><bold><italic>Holotype</italic></bold>: Brazil • Rio de Janeiro: Angra dos Reis: Parque Estadual da Ilha Grande, Pico do Papagaio; <named-content xmlns:xlink="http://www.w3.org/1999/xlink" content-type="dwc:verbatimCoordinates" xlink:type="simple"><named-content content-type="geo-json" specific-use="{&#34;type&#34;:&#34;Point&#34;,&#34;coordinates&#34;:[-44.188861,-23.151611]}" id="NCID0E2LBG" xlink:type="simple">23°09'05.8"S, 44°11'19.9"W</named-content></named-content>; 660 m a.s.l.; ♂; Apr. 2018; L. Campello, L. Silveira, R. Queiroz, S. Vaz leg. (<named-content xmlns:xlink="http://www.w3.org/1999/xlink" content-type="dwc:institutional_code" xlink:title="Coleção Entomológica Prof. José Alfredo Pinheiro Dutra, Departamento de Zoologia, Universidade Federal do Rio de Janeiro" xlink:href="http://grbio.org/institution/universidade-federal-do-rio-de-janeiro" xlink:type="simple">DZRJ</named-content>). <bold><italic>Paratypes</italic></bold>: Brazil • Rio de Janeiro: Angra dos Reis: Parque Estadual da Ilha Grande, Estrada para Dois Rios, Poço do Soldado; <named-content xmlns:xlink="http://www.w3.org/1999/xlink" content-type="dwc:verbatimCoordinates" xlink:type="simple"><named-content content-type="geo-json" specific-use="{&#34;type&#34;:&#34;Point&#34;,&#34;coordinates&#34;:[-44.184306,-23.167972]}" id="NCID0ELMBG" xlink:type="simple">23°10'04.7"S, 44°11'03.5"W</named-content></named-content>; 160 m a.s.l.; 7 ♂; Jul. 2018; L. Campello, L. Silveira, S. Vaz, R. Queiroz leg. (<named-content xmlns:xlink="http://www.w3.org/1999/xlink" content-type="dwc:institutional_code" xlink:title="Coleção Entomológica Prof. José Alfredo Pinheiro Dutra, Departamento de Zoologia, Universidade Federal do Rio de Janeiro" xlink:href="http://grbio.org/institution/universidade-federal-do-rio-de-janeiro" xlink:type="simple">DZRJ</named-content>) • same data as for preceding; 2 ♂; Sep. 2017 (<named-content xmlns:xlink="http://www.w3.org/1999/xlink" content-type="dwc:institutional_code" xlink:title="Coleção Entomológica Prof. José Alfredo Pinheiro Dutra, Departamento de Zoologia, Universidade Federal do Rio de Janeiro" xlink:href="http://grbio.org/institution/universidade-federal-do-rio-de-janeiro" xlink:type="simple">DZRJ</named-content>) • same data as for preceding; 2 ♂; Oct. 2017 (<named-content xmlns:xlink="http://www.w3.org/1999/xlink" content-type="dwc:institutional_code" xlink:title="Coleção Entomológica Prof. José Alfredo Pinheiro Dutra, Departamento de Zoologia, Universidade Federal do Rio de Janeiro" xlink:href="http://grbio.org/institution/universidade-federal-do-rio-de-janeiro" xlink:type="simple">DZRJ</named-content>) • same data as for preceding; 2 ♂; Dec. 2017 (<named-content xmlns:xlink="http://www.w3.org/1999/xlink" content-type="dwc:institutional_code" xlink:title="Coleção Entomológica Prof. José Alfredo Pinheiro Dutra, Departamento de Zoologia, Universidade Federal do Rio de Janeiro" xlink:href="http://grbio.org/institution/universidade-federal-do-rio-de-janeiro" xlink:type="simple">DZRJ</named-content>) • same data as for preceding; 24 ♂; Mar. 2018 (<named-content xmlns:xlink="http://www.w3.org/1999/xlink" content-type="dwc:institutional_code" xlink:title="Coleção Entomológica Prof. José Alfredo Pinheiro Dutra, Departamento de Zoologia, Universidade Federal do Rio de Janeiro" xlink:href="http://grbio.org/institution/universidade-federal-do-rio-de-janeiro" xlink:type="simple">DZRJ</named-content>) • same data as for preceding; 11 ♂; Apr. 2018 (<named-content xmlns:xlink="http://www.w3.org/1999/xlink" content-type="dwc:institutional_code" xlink:title="Coleção Entomológica Prof. José Alfredo Pinheiro Dutra, Departamento de Zoologia, Universidade Federal do Rio de Janeiro" xlink:href="http://grbio.org/institution/universidade-federal-do-rio-de-janeiro" xlink:type="simple">DZRJ</named-content>) • same data as for preceding; 20 ♂; May. 2018 (<named-content xmlns:xlink="http://www.w3.org/1999/xlink" content-type="dwc:institutional_code" xlink:title="Coleção Entomológica Prof. José Alfredo Pinheiro Dutra, Departamento de Zoologia, Universidade Federal do Rio de Janeiro" xlink:href="http://grbio.org/institution/universidade-federal-do-rio-de-janeiro" xlink:type="simple">DZRJ</named-content>) • same data as for preceding; 11 ♂; Jun. 2018 (<named-content xmlns:xlink="http://www.w3.org/1999/xlink" content-type="dwc:institutional_code" xlink:title="Coleção Entomológica Prof. José Alfredo Pinheiro Dutra, Departamento de Zoologia, Universidade Federal do Rio de Janeiro" xlink:href="http://grbio.org/institution/universidade-federal-do-rio-de-janeiro" xlink:type="simple">DZRJ</named-content>) • same data as for preceding; 18 ♂; Aug. 2018 (<named-content xmlns:xlink="http://www.w3.org/1999/xlink" content-type="dwc:institutional_code" xlink:title="Coleção Entomológica Prof. José Alfredo Pinheiro Dutra, Departamento de Zoologia, Universidade Federal do Rio de Janeiro" xlink:href="http://grbio.org/institution/universidade-federal-do-rio-de-janeiro" xlink:type="simple">DZRJ</named-content>) • same data as for preceding; 1 ♂; Nov. 2018 • same data as for preceding; <named-content xmlns:xlink="http://www.w3.org/1999/xlink" content-type="dwc:verbatimCoordinates" xlink:type="simple"><named-content content-type="geo-json" specific-use="{&#34;type&#34;:&#34;Point&#34;,&#34;coordinates&#34;:[-44.184444,-23.168250]}" id="NCID0EAOBG" xlink:type="simple">23°10'05.7"S, 44°11'04.0"W</named-content></named-content>; 170 m a.s.l.; 1 ♂; Sep. 2017; (<named-content xmlns:xlink="http://www.w3.org/1999/xlink" content-type="dwc:institutional_code" xlink:title="Museu Nacional, Universidade Federal do Rio de Janeiro" xlink:href="http://grbio.org/institution/museu-nacionaluniversidade-federal-de-rio-de-janeiro" xlink:type="simple">MNRJ</named-content>) • same data as for preceding; 1 ♂; Oct. 2017 (<named-content xmlns:xlink="http://www.w3.org/1999/xlink" content-type="dwc:institutional_code" xlink:title="Museu Nacional, Universidade Federal do Rio de Janeiro" xlink:href="http://grbio.org/institution/museu-nacionaluniversidade-federal-de-rio-de-janeiro" xlink:type="simple">MNRJ</named-content>) • same data as for preceding; 1 ♂; Jan. 2018 (<named-content xmlns:xlink="http://www.w3.org/1999/xlink" content-type="dwc:institutional_code" xlink:title="Museu Nacional, Universidade Federal do Rio de Janeiro" xlink:href="http://grbio.org/institution/museu-nacionaluniversidade-federal-de-rio-de-janeiro" xlink:type="simple">MNRJ</named-content>) • same data as for preceding; 3 ♂; Apr. 2018 (<named-content xmlns:xlink="http://www.w3.org/1999/xlink" content-type="dwc:institutional_code" xlink:title="Museu Nacional, Universidade Federal do Rio de Janeiro" xlink:href="http://grbio.org/institution/museu-nacionaluniversidade-federal-de-rio-de-janeiro" xlink:type="simple">MNRJ</named-content>) • same data as for preceding; 7 ♂; May. 2018 (<named-content xmlns:xlink="http://www.w3.org/1999/xlink" content-type="dwc:institutional_code" xlink:title="Museu Nacional, Universidade Federal do Rio de Janeiro" xlink:href="http://grbio.org/institution/museu-nacionaluniversidade-federal-de-rio-de-janeiro" xlink:type="simple">MNRJ</named-content>) • same data as for preceding; 5 ♂; Jun. 2018 (<named-content xmlns:xlink="http://www.w3.org/1999/xlink" content-type="dwc:institutional_code" xlink:title="Museu Nacional, Universidade Federal do Rio de Janeiro" xlink:href="http://grbio.org/institution/museu-nacionaluniversidade-federal-de-rio-de-janeiro" xlink:type="simple">MNRJ</named-content>) • same data as for holotype; <named-content xmlns:xlink="http://www.w3.org/1999/xlink" content-type="dwc:verbatimCoordinates" xlink:type="simple"><named-content content-type="geo-json" specific-use="{&#34;type&#34;:&#34;Point&#34;,&#34;coordinates&#34;:[-44.180972,-23.147194]}" id="NCID0EGPBG" xlink:type="simple">23°08'49.9"S, 44°10'51.5"W</named-content></named-content>; 335 m a.s.l.; 1 ♂; Nov. 2017 (<named-content xmlns:xlink="http://www.w3.org/1999/xlink" content-type="dwc:institutional_code" xlink:title="Museu Nacional, Universidade Federal do Rio de Janeiro" xlink:href="http://grbio.org/institution/museu-nacionaluniversidade-federal-de-rio-de-janeiro" xlink:type="simple">MNRJ</named-content>) • same data as for preceding; 2 ♂; Dec. 2017 (<named-content xmlns:xlink="http://www.w3.org/1999/xlink" content-type="dwc:institutional_code" xlink:title="Museu Nacional, Universidade Federal do Rio de Janeiro" xlink:href="http://grbio.org/institution/museu-nacionaluniversidade-federal-de-rio-de-janeiro" xlink:type="simple">MNRJ</named-content>) • same data as for preceding; 1 ♂; Feb. 2018 (<named-content xmlns:xlink="http://www.w3.org/1999/xlink" content-type="dwc:institutional_code" xlink:title="Museu Nacional, Universidade Federal do Rio de Janeiro" xlink:href="http://grbio.org/institution/museu-nacionaluniversidade-federal-de-rio-de-janeiro" xlink:type="simple">MNRJ</named-content>) • same data as for preceding; 1 ♂; Apr. 2018 (<named-content xmlns:xlink="http://www.w3.org/1999/xlink" content-type="dwc:institutional_code" xlink:title="Museu Nacional, Universidade Federal do Rio de Janeiro" xlink:href="http://grbio.org/institution/museu-nacionaluniversidade-federal-de-rio-de-janeiro" xlink:type="simple">MNRJ</named-content>) • same data as for preceding; 3 ♂; Jul. 2018 (<named-content xmlns:xlink="http://www.w3.org/1999/xlink" content-type="dwc:institutional_code" xlink:title="Museu Nacional, Universidade Federal do Rio de Janeiro" xlink:href="http://grbio.org/institution/museu-nacionaluniversidade-federal-de-rio-de-janeiro" xlink:type="simple">MNRJ</named-content>) • same data as for preceding; 1 ♂; Aug. 2018 (<named-content xmlns:xlink="http://www.w3.org/1999/xlink" content-type="dwc:institutional_code" xlink:title="Museu Nacional, Universidade Federal do Rio de Janeiro" xlink:href="http://grbio.org/institution/museu-nacionaluniversidade-federal-de-rio-de-janeiro" xlink:type="simple">MNRJ</named-content>) • same data as for holotype; <named-content xmlns:xlink="http://www.w3.org/1999/xlink" content-type="dwc:verbatimCoordinates" xlink:type="simple"><named-content content-type="geo-json" specific-use="{&#34;type&#34;:&#34;Point&#34;,&#34;coordinates&#34;:[-44.181222,-23.147639]}" id="NCID0EMQBG" xlink:type="simple">23°08'51.5"S, 44°10'52.4"W</named-content></named-content>; 345 m a.s.l.; 3 ♂; Oct. 2017 (<named-content xmlns:xlink="http://www.w3.org/1999/xlink" content-type="dwc:institutional_code" xlink:title="Museu Nacional, Universidade Federal do Rio de Janeiro" xlink:href="http://grbio.org/institution/museu-nacionaluniversidade-federal-de-rio-de-janeiro" xlink:type="simple">MNRJ</named-content>) • same data as for preceding; 1 ♂; Nov. 2017 (<named-content xmlns:xlink="http://www.w3.org/1999/xlink" content-type="dwc:institutional_code" xlink:title="Museu Nacional, Universidade Federal do Rio de Janeiro" xlink:href="http://grbio.org/institution/museu-nacionaluniversidade-federal-de-rio-de-janeiro" xlink:type="simple">MNRJ</named-content>) • same data as for preceding; 2 ♂; Jan. 2018 (<named-content xmlns:xlink="http://www.w3.org/1999/xlink" content-type="dwc:institutional_code" xlink:title="Museu Nacional, Universidade Federal do Rio de Janeiro" xlink:href="http://grbio.org/institution/museu-nacionaluniversidade-federal-de-rio-de-janeiro" xlink:type="simple">MNRJ</named-content>) • same data as for preceding; 1 ♂; Mar. 2018 (<named-content xmlns:xlink="http://www.w3.org/1999/xlink" content-type="dwc:institutional_code" xlink:title="Museu Nacional, Universidade Federal do Rio de Janeiro" xlink:href="http://grbio.org/institution/museu-nacionaluniversidade-federal-de-rio-de-janeiro" xlink:type="simple">MNRJ</named-content>) • same data as for preceding; 1 ♂; May. 2018 (<named-content xmlns:xlink="http://www.w3.org/1999/xlink" content-type="dwc:institutional_code" xlink:title="Museu Nacional, Universidade Federal do Rio de Janeiro" xlink:href="http://grbio.org/institution/museu-nacionaluniversidade-federal-de-rio-de-janeiro" xlink:type="simple">MNRJ</named-content>) • same data as for preceding; 5 ♂; Jul. 2018 (<named-content xmlns:xlink="http://www.w3.org/1999/xlink" content-type="dwc:institutional_code" xlink:title="Museu Nacional, Universidade Federal do Rio de Janeiro" xlink:href="http://grbio.org/institution/museu-nacionaluniversidade-federal-de-rio-de-janeiro" xlink:type="simple">MNRJ</named-content>) • same data as for holotype; <named-content xmlns:xlink="http://www.w3.org/1999/xlink" content-type="dwc:verbatimCoordinates" xlink:type="simple"><named-content content-type="geo-json" specific-use="{&#34;type&#34;:&#34;Point&#34;,&#34;coordinates&#34;:[-44.185944,-23.146444]}" id="NCID0ESRBG" xlink:type="simple">23°08'47.2"S, 44°11'09.4"W</named-content></named-content>; 440 m a.s.l.; 1 ♂; Jun. 2018 (<named-content xmlns:xlink="http://www.w3.org/1999/xlink" content-type="dwc:institutional_code" xlink:title="Museu Nacional, Universidade Federal do Rio de Janeiro" xlink:href="http://grbio.org/institution/museu-nacionaluniversidade-federal-de-rio-de-janeiro" xlink:type="simple">MNRJ</named-content>) • same data as for preceding; 6 ♂; Aug. 2018 (<named-content xmlns:xlink="http://www.w3.org/1999/xlink" content-type="dwc:institutional_code" xlink:title="Museu Nacional, Universidade Federal do Rio de Janeiro" xlink:href="http://grbio.org/institution/museu-nacionaluniversidade-federal-de-rio-de-janeiro" xlink:type="simple">MNRJ</named-content>).</p></tp:treatment-sec><tp:treatment-sec><!--Section generated to contain objects referenced in tp:taxon-treatment.--><fig id="F1" position="float" orientation="portrait"><object-id xmlns:xlink="http://www.w3.org/1999/xlink" content-type="doi" xlink:type="simple">10.3897/zookeys.1114.77692.figure1</object-id><object-id xmlns:xlink="http://www.w3.org/1999/xlink" content-type="arpha" xlink:type="simple">75829D4F-6BB8-56E6-B8E6-ECFDDDCB72E1</object-id><label>Figure 1.</label><caption><p>Distribution of new species of <tp:taxon-name><tp:taxon-name-part taxon-name-part-type="subfamily">Amydetinae</tp:taxon-name-part></tp:taxon-name> in the state of Rio de Janeiro, Brazil, in the southeastern Atlantic Forest.</p></caption><graphic xmlns:xlink="http://www.w3.org/1999/xlink" xlink:href="zookeys-1114-131_article-77692__-g001.jpg" position="float" orientation="portrait" xlink:type="simple" id="oo_720409.jpg"><uri content-type="original_file" xlink:type="simple">https://binary.pensoft.net/fig/720409</uri></graphic></fig></tp:treatment-sec><ref-list><ref id="B34"><mixed-citation xmlns:xlink="http://www.w3.org/1999/xlink" xlink:type="simple"><person-group><name name-style="western"><surname>Vaz</surname><given-names>S</given-names></name><name name-style="western"><surname>Manes</surname><given-names>S</given-names></name><name name-style="western"><surname>Gama-Maia</surname><given-names>D</given-names></name><name name-style="western"><surname>Silveira</surname><given-names>L</given-names></name><name name-style="western"><surname>Mattos</surname><given-names>G</given-names></name><name name-style="western"><surname>Paiva</surname><given-names>PC</given-names></name><name name-style="western"><surname>Figueiredo</surname><given-names>M</given-names></name><name name-style="western"><surname>Lorini</surname><given-names>ML</given-names></name></person-group> (<year>2021</year>) <article-title>Light pollution is the fastest growing potential threat to firefly conservation in the Atlantic Forest hotspot.</article-title><source>Insect Conservation and Diversity</source><volume>14</volume>(<issue>2</issue>): <fpage>211</fpage>–<lpage>224</lpage>. <ext-link xlink:href="10.1111/icad.12481" ext-link-type="doi" xlink:type="simple">https://doi.org/10.1111/icad.12481</ext-link></mixed-citation></ref><ref id="B31"><mixed-citation xmlns:xlink="http://www.w3.org/1999/xlink" xlink:type="simple"><person-group><name name-style="western"><surname>Silveira</surname><given-names>LFL</given-names></name><name name-style="western"><surname>Khattar</surname><given-names>G</given-names></name><name name-style="western"><surname>Vaz</surname><given-names>S</given-names></name><name name-style="western"><surname>Wilson</surname><given-names>VA</given-names></name><name name-style="western"><surname>Souto</surname><given-names>PM</given-names></name><name name-style="western"><surname>Mermudes</surname><given-names>JRM</given-names></name><name name-style="western"><surname>Monteiro</surname><given-names>RF</given-names></name></person-group> (<year>2020</year>) <article-title>Natural history of the fireflies of the Serra dos Órgãos mountain range (Brazil: Rio de Janeiro)–one of the ‘hottest’ firefly spots on Earth, with a key to genera (<tp:taxon-name><tp:taxon-name-part taxon-name-part-type="order">Coleoptera</tp:taxon-name-part></tp:taxon-name>: <tp:taxon-name><tp:taxon-name-part taxon-name-part-type="family">Lampyridae</tp:taxon-name-part></tp:taxon-name>).</article-title><source>Journal of Natural History</source><volume>54</volume>(<issue>5–6</issue>): <fpage>275</fpage>–<lpage>308</lpage>. <ext-link xlink:href="10.1080/00222933.2020.1749323" ext-link-type="doi" xlink:type="simple">https://doi.org/10.1080/00222933.2020.1749323</ext-link></mixed-citation></ref><ref id="B25"><mixed-citation xmlns:xlink="http://www.w3.org/1999/xlink" xlink:type="simple"><person-group><name name-style="western"><surname>Silveira</surname><given-names>LFL</given-names></name><name name-style="western"><surname>Mermudes</surname><given-names>JRM</given-names></name></person-group> (<year>2014a</year>) <article-title>Systematic review of the firefly genus <italic><tp:taxon-name><tp:taxon-name-part taxon-name-part-type="genus">Amydetes</tp:taxon-name-part></tp:taxon-name></italic> Illiger, 1807 (<tp:taxon-name><tp:taxon-name-part taxon-name-part-type="order">Coleoptera</tp:taxon-name-part></tp:taxon-name>: <tp:taxon-name><tp:taxon-name-part taxon-name-part-type="family">Lampyridae</tp:taxon-name-part></tp:taxon-name>), with description of 13 new species.</article-title><source>Zootaxa</source><volume>3765</volume>(<issue>3</issue>): <fpage>201</fpage>–<lpage>248</lpage>. <ext-link xlink:href="10.11646/zootaxa.3765.3.1" ext-link-type="doi" xlink:type="simple">https://doi.org/10.11646/zootaxa.3765.3.1</ext-link></mixed-citation></ref></ref-list></tp:taxon-treatment>
