# Supplementary material for: ﻿Comparative morphology and key to Amydetinae genera, with description of three new firefly species (Coleoptera, Lampyridae)
Source: Zookeys. 2022 Jul 27;1114:131–66. doi: 10.3897/zookeys.1114.77692 (PMC9848971; doi:10.3897/zookeys.1114.77692)
Supplement: XML Treatment for Amydetes alexi [file zookeys.1114.77692-treatment5.xml]

<!DOCTYPE tp:taxon-treatment
  PUBLIC "-//TaxonX//DTD Taxonomic Treatment Publishing DTD v0 20100105//EN" "tax-treatment-NSO.dtd">
<tp:taxon-treatment xmlns:tp="http://www.plazi.org/taxpub"><tp:treatment-meta><kwd-group><label>Taxon classification</label><kwd>
                  <named-content content-type="kingdom">Animalia</named-content>
                </kwd><kwd>
                  <named-content content-type="order">Coleoptera</named-content>
                </kwd><kwd>
                  <named-content content-type="family">Lampyridae</named-content>
                </kwd></kwd-group><mixed-citation publication-type="journal"><person-group><name><surname>Campello</surname><given-names>Lucas</given-names></name><name><surname>Vaz</surname><given-names>Stephanie</given-names></name><name><surname>Mermudes</surname><given-names>José R. M.</given-names></name><name><surname>Ferreira</surname><given-names>André L. D.</given-names></name><name><surname>Silveira</surname><given-names>Luiz F. L.</given-names></name></person-group><article-title>﻿Comparative morphology and key to <tp:taxon-name><tp:taxon-name-part taxon-name-part-type="subfamily">Amydetinae</tp:taxon-name-part></tp:taxon-name> genera, with description of three new firefly species (<tp:taxon-name><tp:taxon-name-part taxon-name-part-type="order">Coleoptera</tp:taxon-name-part></tp:taxon-name>, <tp:taxon-name><tp:taxon-name-part taxon-name-part-type="family">Lampyridae</tp:taxon-name-part></tp:taxon-name>)</article-title><source>Zookeys</source><day>27</day><month>07</month><year>2022</year><volume>1114</volume><fpage>131</fpage><lpage>166</lpage><pub-id pub-id-type="doi">10.3897/zookeys.1114.77692</pub-id></mixed-citation></tp:treatment-meta><tp:nomenclature><label>﻿</label><tp:taxon-name>
                <object-id xmlns:xlink="http://www.w3.org/1999/xlink" content-type="arpha" xlink:type="simple">508EE05A-4924-556F-8645-BEE0291DE41F</object-id>
                <tp:taxon-name-part taxon-name-part-type="genus" reg="Amydetes">Amydetes</tp:taxon-name-part>
                <tp:taxon-name-part taxon-name-part-type="species" reg="alexi">alexi</tp:taxon-name-part>
                <object-id xmlns:xlink="http://www.w3.org/1999/xlink" content-type="zoobank" xlink:type="simple">http://zoobank.org/D396352E-BD3B-490B-A1EE-AC2A6389B303</object-id>
              </tp:taxon-name><tp:taxon-authority>Campello, Vaz, Mermudes &amp; Silveira, 2022</tp:taxon-authority><tp:taxon-status xmlns:xlink="http://www.w3.org/1999/xlink" xlink:type="simple">sp. nov.</tp:taxon-status><xref ref-type="fig" rid="F13">Figs 13</xref><xref ref-type="fig" rid="F14">, 14</xref><xref ref-type="fig" rid="F15">, 15</xref><xref ref-type="fig" rid="F16">, 16</xref></tp:nomenclature><tp:treatment-sec sec-type="etymology" id="SECID0E2TBG"><title>Etymology.</title><p>The specific epithet <italic><tp:taxon-name><tp:taxon-name-part taxon-name-part-type="genus" reg="Amydetes"/><tp:taxon-name-part taxon-name-part-type="species" reg="alexi">alexi</tp:taxon-name-part></tp:taxon-name></italic>, is a masculine noun in the genitive case. This species is named in honor of Alex Schomaker Bastos, our dearest friend and biology student at the Universidade Federal do Rio de Janeiro, who was murdered on 8 January 2015.</p></tp:treatment-sec><tp:treatment-sec sec-type="diagnosis" id="SECID0ELUBG"><title>Diagnosis.</title><p>Antennae with scape and pedicel yellowish brown (Fig. <xref ref-type="fig" rid="F14">14G</xref>), flagellum dark brown (Fig. <xref ref-type="fig" rid="F14">14G</xref>); pronotal disc dark brown with margins yellowish brown (Fig. <xref ref-type="fig" rid="F15">15A, B</xref>); elytra dark brown with outer margin yellow (Fig. <xref ref-type="fig" rid="F13">13A–C</xref>); posterolateral margin of thorax yellowish brown (including the posterior corners of metaepisternum and metaepimeron, in addition to the anterior portion of metacoxa; Fig. <xref ref-type="fig" rid="F13">13A</xref>); legs yellowish brown darkened to dark brown toward apex (Fig. <xref ref-type="fig" rid="F13">13A</xref>); sides of sternites II–V translucent (Fig. <xref ref-type="fig" rid="F13">13A</xref>); sternite VIII translucent (Fig. <xref ref-type="fig" rid="F16">16E</xref>); antennae with 33–37 antennomeres (Fig. <xref ref-type="fig" rid="F13">13G</xref>); antennomere III 0.5× longer than scape (Fig. <xref ref-type="fig" rid="F14">14G</xref>); maxillary and labial apical palpomere subequal in length (Fig. <xref ref-type="fig" rid="F14">14A–E</xref>); hypomeron as long as tall (Fig. <xref ref-type="fig" rid="F15">15C</xref>); lantern occupying the posterior 1/2 of the sternites VI and VII, and 3/4 the width of these sternites (Fig. <xref ref-type="fig" rid="F13">13A</xref>).</p><fig id="F13" position="float" orientation="portrait"><object-id xmlns:xlink="http://www.w3.org/1999/xlink" content-type="doi" xlink:type="simple">10.3897/zookeys.1114.77692.figure13</object-id><object-id xmlns:xlink="http://www.w3.org/1999/xlink" content-type="arpha" xlink:type="simple">779C02B9-7DE2-5EAF-A252-E50EA0B8A58F</object-id><label>Figure 13.</label><caption><p><italic><tp:taxon-name><tp:taxon-name-part taxon-name-part-type="genus" reg="Amydetes">Amydetes</tp:taxon-name-part><tp:taxon-name-part taxon-name-part-type="species" reg="alexi">alexi</tp:taxon-name-part></tp:taxon-name></italic> sp. nov., male habitus <bold>A</bold> ventral <bold>B</bold> lateral <bold>C</bold> dorsal. Scale bar: 2 mm (<bold>A–C</bold>).</p></caption><graphic xmlns:xlink="http://www.w3.org/1999/xlink" xlink:href="zookeys-1114-131_article-77692__-g013.jpg" position="float" orientation="portrait" xlink:type="simple" id="oo_720421.jpg"><uri content-type="original_file" xlink:type="simple">https://binary.pensoft.net/fig/720421</uri></graphic></fig><fig id="F14" position="float" orientation="portrait"><object-id xmlns:xlink="http://www.w3.org/1999/xlink" content-type="doi" xlink:type="simple">10.3897/zookeys.1114.77692.figure14</object-id><object-id xmlns:xlink="http://www.w3.org/1999/xlink" content-type="arpha" xlink:type="simple">60277F9E-AA36-5848-B56A-E668F1DA7AB6</object-id><label>Figure 14.</label><caption><p><italic><tp:taxon-name><tp:taxon-name-part taxon-name-part-type="genus" reg="Amydetes">Amydetes</tp:taxon-name-part><tp:taxon-name-part taxon-name-part-type="species" reg="alexi">alexi</tp:taxon-name-part></tp:taxon-name></italic> sp. nov., head <bold>A</bold> dorsal <bold>B</bold> ventral <bold>C</bold> frontal <bold>D</bold> lateral <bold>E</bold> posterior <bold>F</bold> occipital; antennae <bold>G</bold> dorsal. Scale bars: 1 mm (<bold>A–F</bold>); 2 mm (<bold>G</bold>).</p></caption><graphic xmlns:xlink="http://www.w3.org/1999/xlink" xlink:href="zookeys-1114-131_article-77692__-g014.jpg" position="float" orientation="portrait" xlink:type="simple" id="oo_720422.jpg"><uri content-type="original_file" xlink:type="simple">https://binary.pensoft.net/fig/720422</uri></graphic></fig><fig id="F15" position="float" orientation="portrait"><object-id xmlns:xlink="http://www.w3.org/1999/xlink" content-type="doi" xlink:type="simple">10.3897/zookeys.1114.77692.figure15</object-id><object-id xmlns:xlink="http://www.w3.org/1999/xlink" content-type="arpha" xlink:type="simple">3805DA5A-7085-554B-9986-56674C87196C</object-id><label>Figure 15.</label><caption><p><italic><tp:taxon-name><tp:taxon-name-part taxon-name-part-type="genus" reg="Amydetes">Amydetes</tp:taxon-name-part><tp:taxon-name-part taxon-name-part-type="species" reg="alexi">alexi</tp:taxon-name-part></tp:taxon-name></italic> sp. nov., pronotum <bold>A</bold> dorsal <bold>B</bold> ventral <bold>C</bold> lateral <bold>D</bold> posterior. Scale bar: 1 mm (<bold>A–D</bold>).</p></caption><graphic xmlns:xlink="http://www.w3.org/1999/xlink" xlink:href="zookeys-1114-131_article-77692__-g015.jpg" position="float" orientation="portrait" xlink:type="simple" id="oo_720423.jpg"><uri content-type="original_file" xlink:type="simple">https://binary.pensoft.net/fig/720423</uri></graphic></fig></tp:treatment-sec><tp:treatment-sec sec-type="description" id="SECID0ERZBG"><title>Description.</title><p><bold>Male. <italic>Coloration</italic>.</bold> Antennae with scape and pedicel yellowish-brown (Fig. <xref ref-type="fig" rid="F14">14G</xref>), flagellum dark brown (Fig. <xref ref-type="fig" rid="F14">14G</xref>); pronotal disc dark brown with margins yellowish brown (Fig. <xref ref-type="fig" rid="F15">15A, B</xref>); elytra dark brown with outer margin yellow (Fig. <xref ref-type="fig" rid="F13">13A–C</xref>); posterolateral margin of thorax yellowish brown (Fig. <xref ref-type="fig" rid="F13">13A</xref>); legs yellowish brown darkened to dark brown toward apex (Fig. <xref ref-type="fig" rid="F13">13A</xref>); sides of sternites II–V translucent (Fig. <xref ref-type="fig" rid="F13">13A</xref>); sternite VIII translucent (Fig. <xref ref-type="fig" rid="F16">16E</xref>). <bold><italic>Head</italic>.</bold> Antennae flabellate with 33–37 antennomeres (Fig. <xref ref-type="fig" rid="F14">14G</xref>); antennomere III 1/2× longer than scape, with flabellum 3× longer than antennomere III. Fronto-clypeus as wide as 1/2 distance between antennifers process (Fig. <xref ref-type="fig" rid="F14">14C</xref>). Maxillary and labial apical palpomere subequal in length (Fig. <xref ref-type="fig" rid="F14">14A–E</xref>); maxillary palpomere I, II and IV 2× longer than wide, III 2× wider than long, I 2/3× longer than II, II approximately 2× longer than III, IV approximately 3× longer than III (Fig. <xref ref-type="fig" rid="F14">14A–D</xref>). Gular margins separated by 1/2 length of maxillary palpomere IV (Fig. <xref ref-type="fig" rid="F16">16B</xref>). <bold><italic>Thorax</italic>.</bold> Pronotum 1.5× wider than head width in ventral view (Fig. <xref ref-type="fig" rid="F13">13A</xref>), 1.5× wider than long (Fig. <xref ref-type="fig" rid="F15">15A</xref>). Hypomeron as long as tall (Fig. <xref ref-type="fig" rid="F15">15C</xref>). <bold><italic>Abdomen</italic>.</bold> Lanterns occupying the posterior 1/2 of sterna VI and VII, as wide as 2/3 the width of these sternites (Fig. <xref ref-type="fig" rid="F13">13A</xref>). Sternite VIII with posterior margin bisinuate, central 1/3 longer than posterolateral angles (Fig. <xref ref-type="fig" rid="F16">16E</xref>). Pygidium 1.5× wider than long (Fig. <xref ref-type="fig" rid="F16">16F</xref>), with posterior margin bisinuate, postero-lateral projections as long as 1/5 length of the central projection. Phallus 1.5× longer than parameres (Fig. <xref ref-type="fig" rid="F16">16A–C</xref>); parameres basally constricted, 2× longer than phallobase (Fig. <xref ref-type="fig" rid="F16">16A–C</xref>); phallobase asymmetrical (Fig. <xref ref-type="fig" rid="F16">16A, C</xref>).</p><fig id="F16" position="float" orientation="portrait"><object-id xmlns:xlink="http://www.w3.org/1999/xlink" content-type="doi" xlink:type="simple">10.3897/zookeys.1114.77692.figure16</object-id><object-id xmlns:xlink="http://www.w3.org/1999/xlink" content-type="arpha" xlink:type="simple">A7FBE0DE-3B3A-5FA2-B845-3A88270A592B</object-id><label>Figure 16.</label><caption><p><italic><tp:taxon-name><tp:taxon-name-part taxon-name-part-type="genus" reg="Amydetes">Amydetes</tp:taxon-name-part><tp:taxon-name-part taxon-name-part-type="species" reg="alexi">alexi</tp:taxon-name-part></tp:taxon-name></italic> sp. nov., aedeagus <bold>A</bold> dorsal <bold>B</bold> lateral <bold>C</bold> ventral; sternum IX <bold>D</bold> ventral. sternite VIII <bold>E</bold> ventral; pygidium <bold>F</bold> dorsal. Scale bars: 0.5 mm (<bold>A–D</bold>); 1 mm (<bold>E–F</bold>).</p></caption><graphic xmlns:xlink="http://www.w3.org/1999/xlink" xlink:href="zookeys-1114-131_article-77692__-g016.jpg" position="float" orientation="portrait" xlink:type="simple" id="oo_720424.jpg"><uri content-type="original_file" xlink:type="simple">https://binary.pensoft.net/fig/720424</uri></graphic></fig><p><bold>Females and immature stages.</bold> Unknown.</p></tp:treatment-sec><tp:treatment-sec sec-type="biology" id="SECID0EM5BG"><title>Biology.</title><p>Forty-five individuals were collected in hilly areas in the Pedra Branca State Park (Fig. <xref ref-type="fig" rid="F1">1</xref>), between 140 and 800 m a.s.l. Twelve were collected using Malaise traps: four at 250 m a.s.l. and nine at 280 m a.s.l. All individuals were collected between May and August 2017, which are relatively cooler months. Despite limited sampling, we noticed that the greatest abundance was found around 250–500 m a.s.l., with 23 individuals collected. One specimen, collected on 4 October 2017, was actively flying during daylight (~13:00), suggesting that this species is diurnal, which is congruent with the species’ morphology (i.e., smaller eyes and lanterns; <xref ref-type="bibr" rid="B25">Silveira and Mermudes 2014a</xref>).</p></tp:treatment-sec><tp:treatment-sec sec-type="remarks" id="SECID0E15BG"><title>Remarks.</title><p><italic><tp:taxon-name><tp:taxon-name-part taxon-name-part-type="genus" reg="Amydetes">Amydetes</tp:taxon-name-part><tp:taxon-name-part taxon-name-part-type="species" reg="alexi">alexi</tp:taxon-name-part></tp:taxon-name></italic> sp. nov. differs from <italic><tp:taxon-name><tp:taxon-name-part taxon-name-part-type="genus" reg="Amydetes">A.</tp:taxon-name-part><tp:taxon-name-part taxon-name-part-type="species" reg="bellorum">bellorum</tp:taxon-name-part></tp:taxon-name></italic> and <italic><tp:taxon-name><tp:taxon-name-part taxon-name-part-type="genus" reg="Amydetes">A.</tp:taxon-name-part><tp:taxon-name-part taxon-name-part-type="species" reg="marolae">marolae</tp:taxon-name-part></tp:taxon-name></italic> sp. nov. in the length of maxillary palpomere IV, which is at least 6× longer than III in <italic><tp:taxon-name><tp:taxon-name-part taxon-name-part-type="genus" reg="Amydetes">A.</tp:taxon-name-part><tp:taxon-name-part taxon-name-part-type="species" reg="marolae">marolae</tp:taxon-name-part></tp:taxon-name></italic> sp. nov. and <italic><tp:taxon-name><tp:taxon-name-part taxon-name-part-type="genus" reg="Amydetes">A.</tp:taxon-name-part><tp:taxon-name-part taxon-name-part-type="species" reg="bellorum">bellorum</tp:taxon-name-part></tp:taxon-name></italic>, but only 3× longer than III in three species: <italic><tp:taxon-name><tp:taxon-name-part taxon-name-part-type="genus" reg="Amydetes">A.</tp:taxon-name-part><tp:taxon-name-part taxon-name-part-type="species" reg="itatiaia">itatiaia</tp:taxon-name-part></tp:taxon-name></italic>, <italic><tp:taxon-name><tp:taxon-name-part taxon-name-part-type="genus" reg="Amydetes">A.</tp:taxon-name-part><tp:taxon-name-part taxon-name-part-type="species" reg="apicalis">apicalis</tp:taxon-name-part></tp:taxon-name></italic>, and <italic><tp:taxon-name><tp:taxon-name-part taxon-name-part-type="genus" reg="Amydetes">A.</tp:taxon-name-part><tp:taxon-name-part taxon-name-part-type="species" reg="alexi">alexi</tp:taxon-name-part></tp:taxon-name></italic> sp. nov. <italic><tp:taxon-name><tp:taxon-name-part taxon-name-part-type="genus" reg="Amydetes">Amydetes</tp:taxon-name-part><tp:taxon-name-part taxon-name-part-type="species" reg="alexi">alexi</tp:taxon-name-part></tp:taxon-name></italic> sp. nov. differs from <italic><tp:taxon-name><tp:taxon-name-part taxon-name-part-type="genus" reg="Amydetes">A.</tp:taxon-name-part><tp:taxon-name-part taxon-name-part-type="species" reg="itatiaia">itatiaia</tp:taxon-name-part></tp:taxon-name></italic> in the length of flabellum of antennomere III (3× longer than pedicel in <italic><tp:taxon-name><tp:taxon-name-part taxon-name-part-type="genus" reg="Amydetes">A.</tp:taxon-name-part><tp:taxon-name-part taxon-name-part-type="species" reg="alexi">alexi</tp:taxon-name-part></tp:taxon-name></italic> sp. nov., but equal in <italic><tp:taxon-name><tp:taxon-name-part taxon-name-part-type="genus" reg="Amydetes">A.</tp:taxon-name-part><tp:taxon-name-part taxon-name-part-type="species" reg="itatiaia">itatiaia</tp:taxon-name-part></tp:taxon-name></italic>). The new species shares the following traits with <italic><tp:taxon-name><tp:taxon-name-part taxon-name-part-type="genus" reg="Amydetes">A.</tp:taxon-name-part><tp:taxon-name-part taxon-name-part-type="species" reg="apicalis">apicalis</tp:taxon-name-part></tp:taxon-name></italic>: pronotum with posterolateral angles pointed but weakly developed; flabellum of antennomere III 3× longer than pedicel; and phallobase asymmetrical. Nevertheless, <italic><tp:taxon-name><tp:taxon-name-part taxon-name-part-type="genus" reg="Amydetes">A.</tp:taxon-name-part><tp:taxon-name-part taxon-name-part-type="species" reg="alexi">alexi</tp:taxon-name-part></tp:taxon-name></italic> sp. nov. differs from <italic><tp:taxon-name><tp:taxon-name-part taxon-name-part-type="genus" reg="Amydetes">A.</tp:taxon-name-part><tp:taxon-name-part taxon-name-part-type="species" reg="apicalis">apicalis</tp:taxon-name-part></tp:taxon-name></italic> in having antennae with 33–37 antennomeres (37–44 in <italic><tp:taxon-name><tp:taxon-name-part taxon-name-part-type="genus" reg="Amydetes">A.</tp:taxon-name-part><tp:taxon-name-part taxon-name-part-type="species" reg="apicalis">apicalis</tp:taxon-name-part></tp:taxon-name></italic>) and lantern of sternite VI up to 1/2 sternite length (3/5 in <italic><tp:taxon-name><tp:taxon-name-part taxon-name-part-type="genus" reg="Amydetes">A.</tp:taxon-name-part><tp:taxon-name-part taxon-name-part-type="species" reg="apicalis">apicalis</tp:taxon-name-part></tp:taxon-name></italic>). The distribution of <italic><tp:taxon-name><tp:taxon-name-part taxon-name-part-type="genus" reg="Amydetes">A.</tp:taxon-name-part><tp:taxon-name-part taxon-name-part-type="species" reg="alexi">alexi</tp:taxon-name-part></tp:taxon-name></italic> sp. nov. is apparently restricted to Pedra Branca massif, as it has not been found nearby by our team (e.g., <xref ref-type="bibr" rid="B31">Silveira et al. 2020</xref>).</p></tp:treatment-sec><tp:treatment-sec sec-type="type material" id="SECID0ELFAI"><title>Type material.</title><p><bold><italic>Holotype</italic></bold>: Brazil • Rio de Janeiro: Rio de Janeiro: Taquara, Núcleo Pau da Fome, Rio da Fazenda; 285 m a.s.l.; ♂; 6 Aug.–3 Sep. 2017; A. Diniz leg. (<named-content xmlns:xlink="http://www.w3.org/1999/xlink" content-type="dwc:institutional_code" xlink:title="Coleção Entomológica Prof. José Alfredo Pinheiro Dutra, Departamento de Zoologia, Universidade Federal do Rio de Janeiro" xlink:href="http://grbio.org/institution/universidade-federal-do-rio-de-janeiro" xlink:type="simple">DZRJ</named-content>).</p><p><bold><italic>Paratypes</italic></bold>: Brazil • Rio de Janeiro: Rio de Janeiro: Taquara, Núcleo Pau da Fome, Trilha para o açude; 1 ♂; 7–10 May. 2017; L. Silveira, A. Diniz leg. (<named-content xmlns:xlink="http://www.w3.org/1999/xlink" content-type="dwc:institutional_code" xlink:title="Museu Nacional, Universidade Federal do Rio de Janeiro" xlink:href="http://grbio.org/institution/museu-nacionaluniversidade-federal-de-rio-de-janeiro" xlink:type="simple">MNRJ</named-content>) • same data as for preceding, Afluente do Rio Grande, perto da Cachoeira Sete Quedas; 255 m a.s.l.; 4 ♂, 22–19 Jun. 2017; A. Diniz leg. (<named-content xmlns:xlink="http://www.w3.org/1999/xlink" content-type="dwc:institutional_code" xlink:title="Museu Nacional, Universidade Federal do Rio de Janeiro" xlink:href="http://grbio.org/institution/museu-nacionaluniversidade-federal-de-rio-de-janeiro" xlink:type="simple">MNRJ</named-content>) • same data as for preceding; 3 ♂; 19 Jun.–19 Jul. 2017; A. Diniz leg. (<named-content xmlns:xlink="http://www.w3.org/1999/xlink" content-type="dwc:institutional_code" xlink:title="Coleção Entomológica Prof. José Alfredo Pinheiro Dutra, Departamento de Zoologia, Universidade Federal do Rio de Janeiro" xlink:href="http://grbio.org/institution/universidade-federal-do-rio-de-janeiro" xlink:type="simple">DZRJ</named-content>) • same data as for preceding, Próximo às ruínas; 5 ♂; 23 Jun.–4 Aug. 2017, A. Diniz leg. (<named-content xmlns:xlink="http://www.w3.org/1999/xlink" content-type="dwc:institutional_code" xlink:title="Museu Nacional, Universidade Federal do Rio de Janeiro" xlink:href="http://grbio.org/institution/museu-nacionaluniversidade-federal-de-rio-de-janeiro" xlink:type="simple">MNRJ</named-content>) • same data as for preceding, Travessia para o Rio da Prata; 800 m a.s.l.; 3 ♂; 20 Jul. 2017; A. Diniz leg. (<named-content xmlns:xlink="http://www.w3.org/1999/xlink" content-type="dwc:institutional_code" xlink:title="Museu Nacional, Universidade Federal do Rio de Janeiro" xlink:href="http://grbio.org/institution/museu-nacionaluniversidade-federal-de-rio-de-janeiro" xlink:type="simple">MNRJ</named-content>) • same data as for preceding; 450 m a.s.l.; 8 ♂ 8 Aug.–4 Sep. 2017; L. Silveira, A. Diniz leg. (<named-content xmlns:xlink="http://www.w3.org/1999/xlink" content-type="dwc:institutional_code" xlink:title="Coleção Entomológica Prof. José Alfredo Pinheiro Dutra, Departamento de Zoologia, Universidade Federal do Rio de Janeiro" xlink:href="http://grbio.org/institution/universidade-federal-do-rio-de-janeiro" xlink:type="simple">DZRJ</named-content>) • same data as for preceding; 300–400 m a.s.l.; 4 ♂; 4 Sep. 2017, L. Silveira leg. (<named-content xmlns:xlink="http://www.w3.org/1999/xlink" content-type="dwc:institutional_code" xlink:title="Coleção Entomológica Prof. José Alfredo Pinheiro Dutra, Departamento de Zoologia, Universidade Federal do Rio de Janeiro" xlink:href="http://grbio.org/institution/universidade-federal-do-rio-de-janeiro" xlink:type="simple">DZRJ</named-content>) • <named-content xmlns:xlink="http://www.w3.org/1999/xlink" content-type="dwc:verbatimCoordinates" xlink:type="simple"><named-content content-type="geo-json" specific-use="{&#34;type&#34;:&#34;Point&#34;,&#34;coordinates&#34;:[-43.441389,-22.933250]}" id="NCID0EIHAI" xlink:type="simple">22°55'59,7"S, 43°26'29,0"W</named-content></named-content>; 140 m a.s.l., 12 ♂; J. Nessimian, L. Dumas, T. Almeida, B. Genário, L. Diniz leg. (<named-content xmlns:xlink="http://www.w3.org/1999/xlink" content-type="dwc:institutional_code" xlink:title="Coleção Entomológica Prof. José Alfredo Pinheiro Dutra, Departamento de Zoologia, Universidade Federal do Rio de Janeiro" xlink:href="http://grbio.org/institution/universidade-federal-do-rio-de-janeiro" xlink:type="simple">DZRJ</named-content>) • same data as for holotype; 4 ♂ (<named-content xmlns:xlink="http://www.w3.org/1999/xlink" content-type="dwc:institutional_code" xlink:title="Museu Nacional, Universidade Federal do Rio de Janeiro" xlink:href="http://grbio.org/institution/museu-nacionaluniversidade-federal-de-rio-de-janeiro" xlink:type="simple">MNRJ</named-content>).</p></tp:treatment-sec><tp:treatment-sec><!--Section generated to contain objects referenced in tp:taxon-treatment.--><fig id="F1" position="float" orientation="portrait"><object-id xmlns:xlink="http://www.w3.org/1999/xlink" content-type="doi" xlink:type="simple">10.3897/zookeys.1114.77692.figure1</object-id><object-id xmlns:xlink="http://www.w3.org/1999/xlink" content-type="arpha" xlink:type="simple">75829D4F-6BB8-56E6-B8E6-ECFDDDCB72E1</object-id><label>Figure 1.</label><caption><p>Distribution of new species of <tp:taxon-name><tp:taxon-name-part taxon-name-part-type="subfamily">Amydetinae</tp:taxon-name-part></tp:taxon-name> in the state of Rio de Janeiro, Brazil, in the southeastern Atlantic Forest.</p></caption><graphic xmlns:xlink="http://www.w3.org/1999/xlink" xlink:href="zookeys-1114-131_article-77692__-g001.jpg" position="float" orientation="portrait" xlink:type="simple" id="oo_720409.jpg"><uri content-type="original_file" xlink:type="simple">https://binary.pensoft.net/fig/720409</uri></graphic></fig></tp:treatment-sec><ref-list><ref id="B25"><mixed-citation xmlns:xlink="http://www.w3.org/1999/xlink" xlink:type="simple"><person-group><name name-style="western"><surname>Silveira</surname><given-names>LFL</given-names></name><name name-style="western"><surname>Mermudes</surname><given-names>JRM</given-names></name></person-group> (<year>2014a</year>) <article-title>Systematic review of the firefly genus <italic><tp:taxon-name><tp:taxon-name-part taxon-name-part-type="genus">Amydetes</tp:taxon-name-part></tp:taxon-name></italic> Illiger, 1807 (<tp:taxon-name><tp:taxon-name-part taxon-name-part-type="order">Coleoptera</tp:taxon-name-part></tp:taxon-name>: <tp:taxon-name><tp:taxon-name-part taxon-name-part-type="family">Lampyridae</tp:taxon-name-part></tp:taxon-name>), with description of 13 new species.</article-title><source>Zootaxa</source><volume>3765</volume>(<issue>3</issue>): <fpage>201</fpage>–<lpage>248</lpage>. <ext-link xlink:href="10.11646/zootaxa.3765.3.1" ext-link-type="doi" xlink:type="simple">https://doi.org/10.11646/zootaxa.3765.3.1</ext-link></mixed-citation></ref><ref id="B31"><mixed-citation xmlns:xlink="http://www.w3.org/1999/xlink" xlink:type="simple"><person-group><name name-style="western"><surname>Silveira</surname><given-names>LFL</given-names></name><name name-style="western"><surname>Khattar</surname><given-names>G</given-names></name><name name-style="western"><surname>Vaz</surname><given-names>S</given-names></name><name name-style="western"><surname>Wilson</surname><given-names>VA</given-names></name><name name-style="western"><surname>Souto</surname><given-names>PM</given-names></name><name name-style="western"><surname>Mermudes</surname><given-names>JRM</given-names></name><name name-style="western"><surname>Monteiro</surname><given-names>RF</given-names></name></person-group> (<year>2020</year>) <article-title>Natural history of the fireflies of the Serra dos Órgãos mountain range (Brazil: Rio de Janeiro)–one of the ‘hottest’ firefly spots on Earth, with a key to genera (<tp:taxon-name><tp:taxon-name-part taxon-name-part-type="order">Coleoptera</tp:taxon-name-part></tp:taxon-name>: <tp:taxon-name><tp:taxon-name-part taxon-name-part-type="family">Lampyridae</tp:taxon-name-part></tp:taxon-name>).</article-title><source>Journal of Natural History</source><volume>54</volume>(<issue>5–6</issue>): <fpage>275</fpage>–<lpage>308</lpage>. <ext-link xlink:href="10.1080/00222933.2020.1749323" ext-link-type="doi" xlink:type="simple">https://doi.org/10.1080/00222933.2020.1749323</ext-link></mixed-citation></ref></ref-list></tp:taxon-treatment>
