# Supplementary material for: ﻿Comparative morphology and key to Amydetinae genera, with description of three new firefly species (Coleoptera, Lampyridae)
Source: Zookeys. 2022 Jul 27;1114:131–66. doi: 10.3897/zookeys.1114.77692 (PMC9848971; doi:10.3897/zookeys.1114.77692)
Supplement: XML Treatment for Magnoculus obscurus [file zookeys.1114.77692-treatment6.xml]

<!DOCTYPE tp:taxon-treatment
  PUBLIC "-//TaxonX//DTD Taxonomic Treatment Publishing DTD v0 20100105//EN" "tax-treatment-NSO.dtd">
<tp:taxon-treatment xmlns:tp="http://www.plazi.org/taxpub"><tp:treatment-meta><kwd-group><label>Taxon classification</label><kwd>
                  <named-content content-type="kingdom">Animalia</named-content>
                </kwd><kwd>
                  <named-content content-type="order">Coleoptera</named-content>
                </kwd><kwd>
                  <named-content content-type="family">Lampyridae</named-content>
                </kwd></kwd-group><mixed-citation publication-type="journal"><person-group><name><surname>Campello</surname><given-names>Lucas</given-names></name><name><surname>Vaz</surname><given-names>Stephanie</given-names></name><name><surname>Mermudes</surname><given-names>José R. M.</given-names></name><name><surname>Ferreira</surname><given-names>André L. D.</given-names></name><name><surname>Silveira</surname><given-names>Luiz F. L.</given-names></name></person-group><article-title>﻿Comparative morphology and key to <tp:taxon-name><tp:taxon-name-part taxon-name-part-type="subfamily">Amydetinae</tp:taxon-name-part></tp:taxon-name> genera, with description of three new firefly species (<tp:taxon-name><tp:taxon-name-part taxon-name-part-type="order">Coleoptera</tp:taxon-name-part></tp:taxon-name>, <tp:taxon-name><tp:taxon-name-part taxon-name-part-type="family">Lampyridae</tp:taxon-name-part></tp:taxon-name>)</article-title><source>Zookeys</source><day>27</day><month>07</month><year>2022</year><volume>1114</volume><fpage>131</fpage><lpage>166</lpage><pub-id pub-id-type="doi">10.3897/zookeys.1114.77692</pub-id></mixed-citation></tp:treatment-meta><tp:nomenclature><label>﻿</label><tp:taxon-name>
                <object-id xmlns:xlink="http://www.w3.org/1999/xlink" content-type="arpha" xlink:type="simple">D735627D-8820-59FF-B898-9F6FA350434D</object-id>
                <tp:taxon-name-part taxon-name-part-type="genus" reg="Magnoculus">Magnoculus</tp:taxon-name-part>
                <tp:taxon-name-part taxon-name-part-type="species" reg="obscurus">obscurus</tp:taxon-name-part>
              </tp:taxon-name><tp:taxon-authority>Olivier, 1885</tp:taxon-authority><xref ref-type="fig" rid="F17">Figs 17</xref><xref ref-type="fig" rid="F18">, 18</xref><xref ref-type="fig" rid="F19">, 19</xref><xref ref-type="fig" rid="F20">, 20</xref><xref ref-type="fig" rid="F21">, 21</xref><xref ref-type="fig" rid="F22">, 22</xref><xref ref-type="fig" rid="F23">, 23</xref><tp:nomenclature-citation-list><tp:nomenclature-citation><tp:taxon-name>
                    <tp:taxon-name-part taxon-name-part-type="genus" reg="Megalophthalmus">Megalophthalmus</tp:taxon-name-part>
                    <tp:taxon-name-part taxon-name-part-type="species" reg="obscurus">obscurus</tp:taxon-name-part>
                  </tp:taxon-name><comment>Olivier, 1885: 146.</comment></tp:nomenclature-citation><tp:nomenclature-citation><tp:taxon-name>
                    <tp:taxon-name-part taxon-name-part-type="genus" reg="Magnoculus">Magnoculus</tp:taxon-name-part>
                    <tp:taxon-name-part taxon-name-part-type="species" reg="obscurus">obscurus</tp:taxon-name-part>
                  </tp:taxon-name><comment>(Olivier, 1885)—<xref ref-type="bibr" rid="B4">Constantin 2011</xref>: 153; <xref ref-type="bibr" rid="B32">Silveira et al. 2021</xref>: 283, 286, 289.</comment></tp:nomenclature-citation></tp:nomenclature-citation-list></tp:nomenclature><tp:treatment-sec sec-type="diagnosis" id="SECID0EYFBI"><title>Diagnosis.</title><p>Elytra with inner margin dehiscent (i.e., sinuose inner margin) at posterior 1/3 (Fig. <xref ref-type="fig" rid="F17">17C</xref>); pronotum semilunar, with rounded and obtuse posterolateral angles (Fig. <xref ref-type="fig" rid="F19">19A, B</xref>), 2× wider than long; frons raised (Fig. <xref ref-type="fig" rid="F18">18D</xref>); eyes separated by the same length of maxillary palpomere III (Fig. <xref ref-type="fig" rid="F18">18B</xref>); antennomere III as long as wide (Fig. <xref ref-type="fig" rid="F18">18G</xref>); antennae shorter than 0.5× body length (Fig. <xref ref-type="fig" rid="F17">17A–C</xref>); posterior margin of mesoscutellum straight (Fig. <xref ref-type="fig" rid="F20">20A</xref>); phallobase symmetrical (Fig. <xref ref-type="fig" rid="F23">23A–H</xref>); sternite IX symmetrical (Fig. <xref ref-type="fig" rid="F23">23I</xref>); pygidium with posterior margin bisinuate (Fig. <xref ref-type="fig" rid="F23">23K</xref>).</p><fig id="F17" position="float" orientation="portrait"><object-id xmlns:xlink="http://www.w3.org/1999/xlink" content-type="doi" xlink:type="simple">10.3897/zookeys.1114.77692.figure17</object-id><object-id xmlns:xlink="http://www.w3.org/1999/xlink" content-type="arpha" xlink:type="simple">FA0FB15E-13D4-5BEE-A3FD-57C6B735AE20</object-id><label>Figure 17.</label><caption><p><italic><tp:taxon-name><tp:taxon-name-part taxon-name-part-type="genus" reg="Magnoculus">Magnoculus</tp:taxon-name-part><tp:taxon-name-part taxon-name-part-type="species" reg="obscurus">obscurus</tp:taxon-name-part></tp:taxon-name></italic>, male habitus <bold>A</bold> ventral <bold>B</bold> lateral <bold>C</bold> dorsal. Scale bar: 1 mm (<bold>A–C</bold>).</p></caption><graphic xmlns:xlink="http://www.w3.org/1999/xlink" xlink:href="zookeys-1114-131_article-77692__-g017.jpg" position="float" orientation="portrait" xlink:type="simple" id="oo_720425.jpg"><uri content-type="original_file" xlink:type="simple">https://binary.pensoft.net/fig/720425</uri></graphic></fig><fig id="F18" position="float" orientation="portrait"><object-id xmlns:xlink="http://www.w3.org/1999/xlink" content-type="doi" xlink:type="simple">10.3897/zookeys.1114.77692.figure18</object-id><object-id xmlns:xlink="http://www.w3.org/1999/xlink" content-type="arpha" xlink:type="simple">24CBA91A-6933-5E51-9C99-2437C6E7AF51</object-id><label>Figure 18.</label><caption><p><italic><tp:taxon-name><tp:taxon-name-part taxon-name-part-type="genus" reg="Magnoculus">Magnoculus</tp:taxon-name-part><tp:taxon-name-part taxon-name-part-type="species" reg="obscurus">obscurus</tp:taxon-name-part></tp:taxon-name></italic>, head <bold>A</bold> dorsal <bold>B</bold> ventral <bold>C</bold> frontal <bold>D</bold> lateral <bold>E</bold> posterior <bold>F</bold> occipital; antennae <bold>G</bold> dorsal <bold>H</bold> lateral. Scale bar: 0.5 mm (<bold>A–H</bold>). Note the gular margins contiguous (arrow).</p></caption><graphic xmlns:xlink="http://www.w3.org/1999/xlink" xlink:href="zookeys-1114-131_article-77692__-g018.jpg" position="float" orientation="portrait" xlink:type="simple" id="oo_720426.jpg"><uri content-type="original_file" xlink:type="simple">https://binary.pensoft.net/fig/720426</uri></graphic></fig><fig id="F19" position="float" orientation="portrait"><object-id xmlns:xlink="http://www.w3.org/1999/xlink" content-type="doi" xlink:type="simple">10.3897/zookeys.1114.77692.figure19</object-id><object-id xmlns:xlink="http://www.w3.org/1999/xlink" content-type="arpha" xlink:type="simple">9226C131-E358-5FF2-BF7B-175DEB0A4AA6</object-id><label>Figure 19.</label><caption><p><italic><tp:taxon-name><tp:taxon-name-part taxon-name-part-type="genus" reg="Magnoculus">Magnoculus</tp:taxon-name-part><tp:taxon-name-part taxon-name-part-type="species" reg="obscurus">obscurus</tp:taxon-name-part></tp:taxon-name></italic>, pronotum <bold>A</bold> dorsal <bold>B</bold> ventral <bold>C</bold> lateral <bold>D</bold> posterior. Scale bar: 1 mm (<bold>A–D</bold>). Note the raised tubercle (arrow).</p></caption><graphic xmlns:xlink="http://www.w3.org/1999/xlink" xlink:href="zookeys-1114-131_article-77692__-g019.jpg" position="float" orientation="portrait" xlink:type="simple" id="oo_720427.jpg"><uri content-type="original_file" xlink:type="simple">https://binary.pensoft.net/fig/720427</uri></graphic></fig><fig id="F20" position="float" orientation="portrait"><object-id xmlns:xlink="http://www.w3.org/1999/xlink" content-type="doi" xlink:type="simple">10.3897/zookeys.1114.77692.figure20</object-id><object-id xmlns:xlink="http://www.w3.org/1999/xlink" content-type="arpha" xlink:type="simple">435567CD-7E69-5149-9DC3-427436504453</object-id><label>Figure 20.</label><caption><p><italic><tp:taxon-name><tp:taxon-name-part taxon-name-part-type="genus" reg="Magnoculus">Magnoculus</tp:taxon-name-part><tp:taxon-name-part taxon-name-part-type="species" reg="obscurus">obscurus</tp:taxon-name-part></tp:taxon-name></italic>, mesoscutellum <bold>A</bold> dorsal; metanotum <bold>B</bold> dorsal; pterothorax <bold>C</bold> dorsal; mesoendoesternite <bold>D</bold> dorsal; metaendoesternite <bold>E</bold> dorsal. Scale bars: 500 µm (<bold>A, D–E</bold>); 1 mm (<bold>B, C</bold>). Note the sutures between mesoventrite/mesanespisternum and mesanepisternum/mesepimeron; the metathoracic discrimen; and flap-like projections on mesendosternum (arrows).</p></caption><graphic xmlns:xlink="http://www.w3.org/1999/xlink" xlink:href="zookeys-1114-131_article-77692__-g020.jpg" position="float" orientation="portrait" xlink:type="simple" id="oo_720428.jpg"><uri content-type="original_file" xlink:type="simple">https://binary.pensoft.net/fig/720428</uri></graphic></fig></tp:treatment-sec><tp:treatment-sec sec-type="redescription" id="SECID0EYLBI"><title>Redescription.</title><p><bold>Male. <italic>Coloration</italic>.</bold> Antennae dark brown (Fig. <xref ref-type="fig" rid="F18">18G, H</xref>); pronotum brown, with two sclerotized raised tubercles dark brown on the posterior 1/2 (Fig. <xref ref-type="fig" rid="F19">19A, B</xref>); elytron dark brown (Fig. <xref ref-type="fig" rid="F21">21A–C</xref>); abdomen completely dark brown (Fig. <xref ref-type="fig" rid="F22">22A–C</xref>). <bold><italic>Head</italic>.</bold> Capsule 1.5× wider than long (Fig. <xref ref-type="fig" rid="F18">18A</xref>); vertex convex (Fig. <xref ref-type="fig" rid="F18">18C</xref>); eyes separated by 2/3 of head width in frontal view (Fig. <xref ref-type="fig" rid="F18">18C</xref>); frons raised (Fig. <xref ref-type="fig" rid="F18">18D</xref>); labrum connate to fronto-clypeus, frontoclypeo-labral suture obliterate (Fig. <xref ref-type="fig" rid="F18">18C</xref>); antennal insertions rounded (Fig. <xref ref-type="fig" rid="F18">18C, D</xref>), separated by 0.5× labrum width. Antennae flabellate, lamellae stiff and laterally compressed, with 11 antennomeres (Fig. <xref ref-type="fig" rid="F18">18G, H</xref>), as long as 1/3 of body length (Fig. <xref ref-type="fig" rid="F17">17A–C</xref>); pedicel 2× wider than long (Fig. <xref ref-type="fig" rid="F18">18G, H</xref>), III–V subequal in length, V–IX subequal in length, IX–X subequal in length. Maxillary palp with four palpomeres (Fig. <xref ref-type="fig" rid="F18">18B</xref>), II–IV subequal in length, III 2× longer than I. Labial palp with three palpomeres (Fig. <xref ref-type="fig" rid="F18">18B</xref>), I–II subequal in length, III 2× longer than II. Occipital foramen subcordiform in posterior view (Fig. <xref ref-type="fig" rid="F18">18E, F</xref>). <bold><italic>Thorax</italic>.</bold> Pronotum semilunar (Fig. <xref ref-type="fig" rid="F19">19A–D</xref>), almost 2× longer than head length in ventral view (Fig. <xref ref-type="fig" rid="F17">17A</xref>), 2× wider than long in dorsal view (Fig. <xref ref-type="fig" rid="F19">19A</xref>), with contiguous and equidistant punctures along the entire surface, except for two sclerotized raised tubercles on the posterior 1/2, equidistant from sides (Fig. <xref ref-type="fig" rid="F19">19A, D</xref>); hypomeron 2× longer than tall (Fig. <xref ref-type="fig" rid="F19">19C</xref>); prosternum wider than 1/5 of pronotum width in dorsal view (Fig. <xref ref-type="fig" rid="F19">19B</xref>). Elytron slightly dehiscent (i.e., sinuose inner margin), subparallel-sided (Fig. <xref ref-type="fig" rid="F21">21A–C</xref>). Hind wing (Fig. <xref ref-type="fig" rid="F21">21D</xref>) with radial cell evanescent, 2× wider than long; vein r3 as long as 1/4 r4 length, vein CuA1 absent; vein CuA3+4 present; vein J as long as 1/3 the length of vein AP3+4. Metanotum as long as wide, posterior margin emarginate medially, allocrista distinct (Fig. <xref ref-type="fig" rid="F20">20B</xref>). Mesoventrite sclerotized (Fig. <xref ref-type="fig" rid="F20">20B</xref>), posterior margin rounded; suture between mesoventrite and mesanepisternum visible (Fig. <xref ref-type="fig" rid="F20">20C</xref>), mesendosternum with two irregular, flap-like projections (Fig. <xref ref-type="fig" rid="F20">20E</xref>); metaendosternum spatulate, diamond-shaped (Fig. <xref ref-type="fig" rid="F20">20D</xref>). Tibial spurs absent (Fig. <xref ref-type="fig" rid="F21">21E–G</xref>), tarsus I &gt;V &gt;IV&gt;II=III (Fig. <xref ref-type="fig" rid="F21">21E–G</xref>). <bold><italic>Abdomen</italic>.</bold> Lanterns occupying almost the entire area of sternite VI and VII (Fig. <xref ref-type="fig" rid="F17">17A</xref>); sternites II–VII with sides rounded (Fig. <xref ref-type="fig" rid="F22">22A</xref>), II, III, VI and VII with posterior margin medially emarginate; sternite VIII mucronate (Fig. <xref ref-type="fig" rid="F23">23J</xref>); sternite IX symmetrical (Fig. <xref ref-type="fig" rid="F23">23I</xref>), 1.5× longer than wide, posterior margin rounded. Pygidium 1.5× wider than long (Fig. <xref ref-type="fig" rid="F23">23K</xref>), sides rounded, posterior margin bisinuate (Fig. <xref ref-type="fig" rid="F8">8F</xref>), posterolateral angles obtuse, central 1/3 extending slightly longer than posterolateral angles (Fig. <xref ref-type="fig" rid="F23">23K</xref>). Phallus with a dorsal and ventral plate (Fig. <xref ref-type="fig" rid="F23">23H, I</xref>) dorsal plate acuminate from apical 1/2 on, skewed to the anatomical left (i.e. left of the specimen), extending about a 1/4 longer than ventral plate towards the base (Fig. <xref ref-type="fig" rid="F23">23A, B, F, G</xref>), ventral plate bilobed (Fig. <xref ref-type="fig" rid="F23">23B–E</xref>), lobes spoon-shaped and separated by a deep cleft reaching basal 2/5, projected dorsolaterally to right under dorsal plate, dorsal plate extending a 1/3 beyond parameres; parameres symmetrical and spatulate (Fig. <xref ref-type="fig" rid="F23">23A, D, F, H</xref>), anterior margin rounded, apically separated from each other (i.e., not fused), and 1/2 shorter than the phallus (Fig. <xref ref-type="fig" rid="F23">23A</xref>); phallobase symmetrical (Fig. <xref ref-type="fig" rid="F23">23A</xref>).</p><fig id="F21" position="float" orientation="portrait"><object-id xmlns:xlink="http://www.w3.org/1999/xlink" content-type="doi" xlink:type="simple">10.3897/zookeys.1114.77692.figure21</object-id><object-id xmlns:xlink="http://www.w3.org/1999/xlink" content-type="arpha" xlink:type="simple">383BF982-C1B3-5B3A-B720-73DC433A1AB1</object-id><label>Figure 21.</label><caption><p><italic><tp:taxon-name><tp:taxon-name-part taxon-name-part-type="genus" reg="Magnoculus">Magnoculus</tp:taxon-name-part><tp:taxon-name-part taxon-name-part-type="species" reg="obscurus">obscurus</tp:taxon-name-part></tp:taxon-name></italic>, elytra <bold>A</bold> dorsal <bold>B</bold> lateral <bold>C</bold> ventral; right wing <bold>D</bold> dorsal; proleg <bold>E</bold> lateral; mesoleg <bold>F</bold> lateral; metaleg <bold>G</bold> lateral. Scale bar: 1 mm (<bold>A–G</bold>).</p></caption><graphic xmlns:xlink="http://www.w3.org/1999/xlink" xlink:href="zookeys-1114-131_article-77692__-g021.jpg" position="float" orientation="portrait" xlink:type="simple" id="oo_720429.jpg"><uri content-type="original_file" xlink:type="simple">https://binary.pensoft.net/fig/720429</uri></graphic></fig><fig id="F22" position="float" orientation="portrait"><object-id xmlns:xlink="http://www.w3.org/1999/xlink" content-type="doi" xlink:type="simple">10.3897/zookeys.1114.77692.figure22</object-id><object-id xmlns:xlink="http://www.w3.org/1999/xlink" content-type="arpha" xlink:type="simple">F5D28D91-B0F4-5102-A774-8298A5FC010D</object-id><label>Figure 22.</label><caption><p><italic><tp:taxon-name><tp:taxon-name-part taxon-name-part-type="genus" reg="Magnoculus">Magnoculus</tp:taxon-name-part><tp:taxon-name-part taxon-name-part-type="species" reg="obscurus">obscurus</tp:taxon-name-part></tp:taxon-name></italic>, abdomen <bold>A</bold> ventral <bold>B</bold> lateral <bold>C</bold> dorsal. Scale bar: 1 mm (<bold>A–C</bold>).</p></caption><graphic xmlns:xlink="http://www.w3.org/1999/xlink" xlink:href="zookeys-1114-131_article-77692__-g022.jpg" position="float" orientation="portrait" xlink:type="simple" id="oo_720430.jpg"><uri content-type="original_file" xlink:type="simple">https://binary.pensoft.net/fig/720430</uri></graphic></fig><fig id="F23" position="float" orientation="portrait"><object-id xmlns:xlink="http://www.w3.org/1999/xlink" content-type="doi" xlink:type="simple">10.3897/zookeys.1114.77692.figure23</object-id><object-id xmlns:xlink="http://www.w3.org/1999/xlink" content-type="arpha" xlink:type="simple">12FC6768-B03E-5464-8BC4-237A4FBAB1DD</object-id><label>Figure 23.</label><caption><p><italic><tp:taxon-name><tp:taxon-name-part taxon-name-part-type="genus" reg="Magnoculus">Magnoculus</tp:taxon-name-part><tp:taxon-name-part taxon-name-part-type="species" reg="obscurus">obscurus</tp:taxon-name-part></tp:taxon-name></italic>, aedeagus <bold>A</bold> dorsal <bold>B</bold> left dorsolateral <bold>C</bold> lateral <bold>D</bold> left lateroventral <bold>E</bold> ventral <bold>F</bold> right lateroventral <bold>G</bold> lateral <bold>H</bold> right dorsolateral; sternum IX <bold>I</bold> ventral; sternite VIII <bold>J</bold> ventral; pygidium <bold>K</bold> dorsal. Scale bars: 200 µm (<bold>A–H</bold>); 500 μm (<bold>I</bold>); 1 mm (<bold>J, K</bold>).</p></caption><graphic xmlns:xlink="http://www.w3.org/1999/xlink" xlink:href="zookeys-1114-131_article-77692__-g023.jpg" position="float" orientation="portrait" xlink:type="simple" id="oo_720431.jpg"><uri content-type="original_file" xlink:type="simple">https://binary.pensoft.net/fig/720431</uri></graphic></fig><p><bold>Females and immature stages.</bold> Unknown.</p></tp:treatment-sec><tp:treatment-sec sec-type="biology" id="SECID0E6VBI"><title>Biology.</title><p>Fourteen individuals were collected in hilly areas in Ilha Grande State Park between 160–345 m a.s.l. Six specimens were collected using Malaise traps: three at 160 m a.s.l. in August 2017, December 2017, and January 2018; two at 170 m a.s.l. in November 2017 and April 2018; one at 345 m a.s.l. in August 2017. In addition, nine specimens were collected by active searches in July 2017 (five specimens), September 2017 (two specimens), and July 2018 (two specimens). <italic><tp:taxon-name><tp:taxon-name-part taxon-name-part-type="genus" reg="Magnoculus">Ma.</tp:taxon-name-part><tp:taxon-name-part taxon-name-part-type="species" reg="obscurus">obscurus</tp:taxon-name-part></tp:taxon-name></italic> has a yellowish-green glow, and males often fly between 0.1 and 4 m a.s.l., sometimes reaching up to approximately 7 m a.s.l. towards the forest canopy. Adults are apparently active in the early twilight hours. About five to ten males were observed flying close together in the same visual field.</p></tp:treatment-sec><tp:treatment-sec sec-type="remarks" id="SECID0EQWBI"><title>Remarks.</title><p><italic><tp:taxon-name><tp:taxon-name-part taxon-name-part-type="genus" reg="Magnoculus">Magnoculus</tp:taxon-name-part><tp:taxon-name-part taxon-name-part-type="species" reg="obscurus">obscurus</tp:taxon-name-part></tp:taxon-name></italic> is the second species of genus to be redescribed (see Zaragoza-Caballero 1995 for redescription of <tp:taxon-name><tp:taxon-name-part taxon-name-part-type="genus" reg="Magnoculus">Ma.</tp:taxon-name-part><tp:taxon-name-part taxon-name-part-type="uncertainty-rank">cf.</tp:taxon-name-part><tp:taxon-name-part taxon-name-part-type="species" reg="guatemalae">guatemalae</tp:taxon-name-part></tp:taxon-name>). The few species recently studied and illustrated in detail by <xref ref-type="bibr" rid="B4">Constantin (2011)</xref> and Zaragoza-Caballero (1995) allowed us to find interesting commonalities and differences among <italic><tp:taxon-name><tp:taxon-name-part taxon-name-part-type="genus" reg="Magnoculus">Magnoculus</tp:taxon-name-part></tp:taxon-name></italic> species. For example, <italic><tp:taxon-name><tp:taxon-name-part taxon-name-part-type="genus" reg="Magnoculus">Ma.</tp:taxon-name-part><tp:taxon-name-part taxon-name-part-type="species" reg="obscurus">obscurus</tp:taxon-name-part></tp:taxon-name></italic> shares the following characteristics with its congeners: elytra with three raised costae; pronotum with two sclerotized raised tubercles on the posterior 1/2 and posterior angles obtuse; and sternite VIII mucronate.</p><p>A comparison of <italic><tp:taxon-name><tp:taxon-name-part taxon-name-part-type="genus" reg="Magnoculus">Ma.</tp:taxon-name-part><tp:taxon-name-part taxon-name-part-type="species" reg="obscurus">obscurus</tp:taxon-name-part></tp:taxon-name></italic> with species described and illustrated in detail by <xref ref-type="bibr" rid="B4">Constantin (2011)</xref> and Zaragoza-Caballero (1995) is given here, as follows: antennae smaller than 1/2 body length, similar to <italic><tp:taxon-name><tp:taxon-name-part taxon-name-part-type="genus" reg="Magnoculus">Ma.</tp:taxon-name-part><tp:taxon-name-part taxon-name-part-type="species" reg="dalensi">dalensi</tp:taxon-name-part></tp:taxon-name></italic> and <italic><tp:taxon-name><tp:taxon-name-part taxon-name-part-type="genus" reg="Magnoculus">Ma.</tp:taxon-name-part><tp:taxon-name-part taxon-name-part-type="species" reg="touroulti">touroulti</tp:taxon-name-part></tp:taxon-name></italic>, but longer than 1/2 body length in <italic><tp:taxon-name><tp:taxon-name-part taxon-name-part-type="genus" reg="Magnoculus">Ma.</tp:taxon-name-part><tp:taxon-name-part taxon-name-part-type="species" reg="brulei">brulei</tp:taxon-name-part></tp:taxon-name></italic>, <italic><tp:taxon-name><tp:taxon-name-part taxon-name-part-type="genus" reg="Magnoculus">Ma.</tp:taxon-name-part><tp:taxon-name-part taxon-name-part-type="species" reg="dewynteri">dewynteri</tp:taxon-name-part></tp:taxon-name></italic>, <italic><tp:taxon-name><tp:taxon-name-part taxon-name-part-type="genus" reg="Magnoculus">Ma.</tp:taxon-name-part><tp:taxon-name-part taxon-name-part-type="species" reg="poirieri">poirieri</tp:taxon-name-part></tp:taxon-name></italic>, and <italic><tp:taxon-name><tp:taxon-name-part taxon-name-part-type="genus" reg="Magnoculus">Ma.</tp:taxon-name-part><tp:taxon-name-part taxon-name-part-type="species" reg="guatemalae">guatemalae</tp:taxon-name-part></tp:taxon-name></italic>; flabellum of antennomere III as long as pronotum length, similar to <italic><tp:taxon-name><tp:taxon-name-part taxon-name-part-type="genus" reg="Magnoculus">Ma.</tp:taxon-name-part><tp:taxon-name-part taxon-name-part-type="species" reg="touroulti">touroulti</tp:taxon-name-part></tp:taxon-name></italic> and <italic><tp:taxon-name><tp:taxon-name-part taxon-name-part-type="genus" reg="Magnoculus">Ma.</tp:taxon-name-part><tp:taxon-name-part taxon-name-part-type="species" reg="guatemalae">guatemalae</tp:taxon-name-part></tp:taxon-name></italic>, but 0.5× shorter in <italic><tp:taxon-name><tp:taxon-name-part taxon-name-part-type="genus" reg="Magnoculus">Ma.</tp:taxon-name-part><tp:taxon-name-part taxon-name-part-type="species" reg="dalensi">dalensi</tp:taxon-name-part></tp:taxon-name></italic>, ~2.5× longer in <italic><tp:taxon-name><tp:taxon-name-part taxon-name-part-type="genus" reg="Magnoculus">Ma.</tp:taxon-name-part><tp:taxon-name-part taxon-name-part-type="species" reg="brulei">brulei</tp:taxon-name-part></tp:taxon-name></italic>, <italic><tp:taxon-name><tp:taxon-name-part taxon-name-part-type="genus" reg="Magnoculus">Ma.</tp:taxon-name-part><tp:taxon-name-part taxon-name-part-type="species" reg="poirieri">poirieri</tp:taxon-name-part></tp:taxon-name></italic>, and <italic><tp:taxon-name><tp:taxon-name-part taxon-name-part-type="genus" reg="Magnoculus">Ma.</tp:taxon-name-part><tp:taxon-name-part taxon-name-part-type="species" reg="dewynteri">dewynteri</tp:taxon-name-part></tp:taxon-name></italic>; eyes ventrally close-set in <italic><tp:taxon-name><tp:taxon-name-part taxon-name-part-type="genus" reg="Magnoculus">Ma.</tp:taxon-name-part><tp:taxon-name-part taxon-name-part-type="species" reg="obscurus">obscurus</tp:taxon-name-part></tp:taxon-name></italic>, similar to <italic><tp:taxon-name><tp:taxon-name-part taxon-name-part-type="genus" reg="Magnoculus">Ma.</tp:taxon-name-part><tp:taxon-name-part taxon-name-part-type="species" reg="touroulti">touroulti</tp:taxon-name-part></tp:taxon-name></italic> and <italic><tp:taxon-name><tp:taxon-name-part taxon-name-part-type="genus" reg="Magnoculus">Ma.</tp:taxon-name-part><tp:taxon-name-part taxon-name-part-type="species" reg="brulei">brulei</tp:taxon-name-part></tp:taxon-name></italic>, but not in <italic><tp:taxon-name><tp:taxon-name-part taxon-name-part-type="genus" reg="Magnoculus">Ma.</tp:taxon-name-part><tp:taxon-name-part taxon-name-part-type="species" reg="guatemalae">guatemalae</tp:taxon-name-part></tp:taxon-name></italic> and <italic><tp:taxon-name><tp:taxon-name-part taxon-name-part-type="genus" reg="Magnoculus">Ma.</tp:taxon-name-part><tp:taxon-name-part taxon-name-part-type="species" reg="dewynteri">dewynteri</tp:taxon-name-part></tp:taxon-name></italic> (undescribed in <italic><tp:taxon-name><tp:taxon-name-part taxon-name-part-type="genus" reg="Magnoculus">Ma.</tp:taxon-name-part><tp:taxon-name-part taxon-name-part-type="species" reg="dalensi">dalensi</tp:taxon-name-part></tp:taxon-name></italic> and <italic><tp:taxon-name><tp:taxon-name-part taxon-name-part-type="genus" reg="Magnoculus">Ma.</tp:taxon-name-part><tp:taxon-name-part taxon-name-part-type="species" reg="poirieri">poirieri</tp:taxon-name-part></tp:taxon-name></italic>); gular margins contiguous in <italic><tp:taxon-name><tp:taxon-name-part taxon-name-part-type="genus" reg="Magnoculus">Ma.</tp:taxon-name-part><tp:taxon-name-part taxon-name-part-type="species" reg="obscurus">obscurus</tp:taxon-name-part></tp:taxon-name></italic>, <italic><tp:taxon-name><tp:taxon-name-part taxon-name-part-type="genus" reg="Magnoculus">Ma.</tp:taxon-name-part><tp:taxon-name-part taxon-name-part-type="species" reg="guatemalae">guatemalae</tp:taxon-name-part></tp:taxon-name></italic>, and <italic><tp:taxon-name><tp:taxon-name-part taxon-name-part-type="genus" reg="Magnoculus">Ma.</tp:taxon-name-part><tp:taxon-name-part taxon-name-part-type="species" reg="touroulti">touroulti</tp:taxon-name-part></tp:taxon-name></italic>, but open in <italic><tp:taxon-name><tp:taxon-name-part taxon-name-part-type="genus" reg="Magnoculus">Ma.</tp:taxon-name-part><tp:taxon-name-part taxon-name-part-type="species" reg="dewynteri">dewynteri</tp:taxon-name-part></tp:taxon-name></italic> (no information for <italic><tp:taxon-name><tp:taxon-name-part taxon-name-part-type="genus" reg="Magnoculus">Ma.</tp:taxon-name-part><tp:taxon-name-part taxon-name-part-type="species" reg="dalensi">dalensi</tp:taxon-name-part></tp:taxon-name></italic>, <italic><tp:taxon-name><tp:taxon-name-part taxon-name-part-type="genus" reg="Magnoculus">Ma.</tp:taxon-name-part><tp:taxon-name-part taxon-name-part-type="species" reg="poirieri">poirieri</tp:taxon-name-part></tp:taxon-name></italic>, and <italic><tp:taxon-name><tp:taxon-name-part taxon-name-part-type="genus" reg="Magnoculus">Ma.</tp:taxon-name-part><tp:taxon-name-part taxon-name-part-type="species" reg="brulei">brulei</tp:taxon-name-part></tp:taxon-name></italic>); pronotum semilunar, 2× wider than long, similar to <italic><tp:taxon-name><tp:taxon-name-part taxon-name-part-type="genus" reg="Magnoculus">Ma.</tp:taxon-name-part><tp:taxon-name-part taxon-name-part-type="species" reg="touroulti">touroulti</tp:taxon-name-part></tp:taxon-name></italic>, <italic><tp:taxon-name><tp:taxon-name-part taxon-name-part-type="genus" reg="Magnoculus">Ma.</tp:taxon-name-part><tp:taxon-name-part taxon-name-part-type="species" reg="brulei">brulei</tp:taxon-name-part></tp:taxon-name></italic>, and <italic><tp:taxon-name><tp:taxon-name-part taxon-name-part-type="genus" reg="Magnoculus">Ma.</tp:taxon-name-part><tp:taxon-name-part taxon-name-part-type="species" reg="guatemalae">guatemalae</tp:taxon-name-part></tp:taxon-name></italic>, but as wide as long in <italic><tp:taxon-name><tp:taxon-name-part taxon-name-part-type="genus" reg="Magnoculus">Ma.</tp:taxon-name-part><tp:taxon-name-part taxon-name-part-type="species" reg="dalensi">dalensi</tp:taxon-name-part></tp:taxon-name></italic>, triangular and as wide as long with anterior margin rounded in <italic><tp:taxon-name><tp:taxon-name-part taxon-name-part-type="genus" reg="Magnoculus">Ma.</tp:taxon-name-part><tp:taxon-name-part taxon-name-part-type="species" reg="poirieri">poirieri</tp:taxon-name-part></tp:taxon-name></italic> and <italic><tp:taxon-name><tp:taxon-name-part taxon-name-part-type="genus" reg="Magnoculus">Ma.</tp:taxon-name-part><tp:taxon-name-part taxon-name-part-type="species" reg="dewynteri">dewynteri</tp:taxon-name-part></tp:taxon-name></italic>, completely yellow in <italic><tp:taxon-name><tp:taxon-name-part taxon-name-part-type="genus" reg="Magnoculus">Ma.</tp:taxon-name-part><tp:taxon-name-part taxon-name-part-type="species" reg="poirieri">poirieri</tp:taxon-name-part></tp:taxon-name></italic>, brown with an orange anterior spot in <italic><tp:taxon-name><tp:taxon-name-part taxon-name-part-type="genus" reg="Magnoculus">Ma.</tp:taxon-name-part><tp:taxon-name-part taxon-name-part-type="species" reg="dewynteri">dewynteri</tp:taxon-name-part></tp:taxon-name></italic>, and completely dark brown in <italic><tp:taxon-name><tp:taxon-name-part taxon-name-part-type="genus" reg="Magnoculus">Ma.</tp:taxon-name-part><tp:taxon-name-part taxon-name-part-type="species" reg="obscurus">obscurus</tp:taxon-name-part></tp:taxon-name></italic>, <italic><tp:taxon-name><tp:taxon-name-part taxon-name-part-type="genus" reg="Magnoculus">Ma.</tp:taxon-name-part><tp:taxon-name-part taxon-name-part-type="species" reg="brulei">brulei</tp:taxon-name-part></tp:taxon-name></italic>, <italic><tp:taxon-name><tp:taxon-name-part taxon-name-part-type="genus" reg="Magnoculus">Ma.</tp:taxon-name-part><tp:taxon-name-part taxon-name-part-type="species" reg="dalensi">dalensi</tp:taxon-name-part></tp:taxon-name></italic>, and <italic><tp:taxon-name><tp:taxon-name-part taxon-name-part-type="genus" reg="Magnoculus">Ma.</tp:taxon-name-part><tp:taxon-name-part taxon-name-part-type="species" reg="tourolti">tourolti</tp:taxon-name-part></tp:taxon-name></italic>. Pronotal disc with two sclerotized raised tubercles on the posterior 1/2, similar to <italic><tp:taxon-name><tp:taxon-name-part taxon-name-part-type="genus" reg="Magnoculus">Ma.</tp:taxon-name-part><tp:taxon-name-part taxon-name-part-type="species" reg="brulei">brulei</tp:taxon-name-part></tp:taxon-name></italic>, <italic><tp:taxon-name><tp:taxon-name-part taxon-name-part-type="genus" reg="Magnoculus">Ma.</tp:taxon-name-part><tp:taxon-name-part taxon-name-part-type="species" reg="poirieri">poirieri</tp:taxon-name-part></tp:taxon-name></italic>, <italic><tp:taxon-name><tp:taxon-name-part taxon-name-part-type="genus" reg="Magnoculus">Ma.</tp:taxon-name-part><tp:taxon-name-part taxon-name-part-type="species" reg="dewynteri">dewynteri</tp:taxon-name-part></tp:taxon-name></italic>, and <italic><tp:taxon-name><tp:taxon-name-part taxon-name-part-type="genus" reg="Magnoculus">Ma.</tp:taxon-name-part><tp:taxon-name-part taxon-name-part-type="species" reg="tourolti">tourolti</tp:taxon-name-part></tp:taxon-name></italic>, which are reduced in <italic><tp:taxon-name><tp:taxon-name-part taxon-name-part-type="genus" reg="Magnoculus">Ma.</tp:taxon-name-part><tp:taxon-name-part taxon-name-part-type="species" reg="dalensi">dalensi</tp:taxon-name-part></tp:taxon-name></italic>. Pygidium bisinuate in <italic><tp:taxon-name><tp:taxon-name-part taxon-name-part-type="genus" reg="Magnoculus">Ma.</tp:taxon-name-part><tp:taxon-name-part taxon-name-part-type="species" reg="obscurus">obscurus</tp:taxon-name-part></tp:taxon-name></italic>, as in <italic><tp:taxon-name><tp:taxon-name-part taxon-name-part-type="genus" reg="Magnoculus">Ma.</tp:taxon-name-part><tp:taxon-name-part taxon-name-part-type="species" reg="dalensi">dalensi</tp:taxon-name-part></tp:taxon-name></italic> and <italic><tp:taxon-name><tp:taxon-name-part taxon-name-part-type="genus" reg="Magnoculus">Ma.</tp:taxon-name-part><tp:taxon-name-part taxon-name-part-type="species" reg="guatemalae">guatemalae</tp:taxon-name-part></tp:taxon-name></italic>, but semilunar in <italic><tp:taxon-name><tp:taxon-name-part taxon-name-part-type="genus" reg="Magnoculus">Ma.</tp:taxon-name-part><tp:taxon-name-part taxon-name-part-type="species" reg="brulei">brulei</tp:taxon-name-part></tp:taxon-name></italic>, <italic><tp:taxon-name><tp:taxon-name-part taxon-name-part-type="genus" reg="Magnoculus">Ma.</tp:taxon-name-part><tp:taxon-name-part taxon-name-part-type="species" reg="dewynteri">dewynteri</tp:taxon-name-part></tp:taxon-name></italic>, <italic><tp:taxon-name><tp:taxon-name-part taxon-name-part-type="genus" reg="Magnoculus">Ma.</tp:taxon-name-part><tp:taxon-name-part taxon-name-part-type="species" reg="poirieri">poirieri</tp:taxon-name-part></tp:taxon-name></italic>, and <italic><tp:taxon-name><tp:taxon-name-part taxon-name-part-type="genus" reg="Magnoculus">Ma.</tp:taxon-name-part><tp:taxon-name-part taxon-name-part-type="species" reg="touroulti">touroulti</tp:taxon-name-part></tp:taxon-name></italic>. Aedeagus of <italic><tp:taxon-name><tp:taxon-name-part taxon-name-part-type="genus" reg="Magnoculus">Ma.</tp:taxon-name-part><tp:taxon-name-part taxon-name-part-type="species" reg="obscurus">obscurus</tp:taxon-name-part></tp:taxon-name></italic> asymmetrical, as in <italic><tp:taxon-name><tp:taxon-name-part taxon-name-part-type="genus" reg="Magnoculus">Ma.</tp:taxon-name-part><tp:taxon-name-part taxon-name-part-type="species" reg="guatemalae">guatemalae</tp:taxon-name-part></tp:taxon-name></italic>, <italic><tp:taxon-name><tp:taxon-name-part taxon-name-part-type="genus" reg="Magnoculus">Ma.</tp:taxon-name-part><tp:taxon-name-part taxon-name-part-type="species" reg="poirieri">poirieri</tp:taxon-name-part></tp:taxon-name></italic>, and <italic><tp:taxon-name><tp:taxon-name-part taxon-name-part-type="genus" reg="Magnoculus">Ma.</tp:taxon-name-part><tp:taxon-name-part taxon-name-part-type="species" reg="touroulti">touroulti</tp:taxon-name-part></tp:taxon-name></italic>, but symmetrical in <italic><tp:taxon-name><tp:taxon-name-part taxon-name-part-type="genus" reg="Magnoculus">Ma.</tp:taxon-name-part><tp:taxon-name-part taxon-name-part-type="species" reg="brulei">brulei</tp:taxon-name-part></tp:taxon-name></italic>, <italic><tp:taxon-name><tp:taxon-name-part taxon-name-part-type="genus" reg="Magnoculus">Ma.</tp:taxon-name-part><tp:taxon-name-part taxon-name-part-type="species" reg="dewynteri">dewynteri</tp:taxon-name-part></tp:taxon-name></italic>, and <italic><tp:taxon-name><tp:taxon-name-part taxon-name-part-type="genus" reg="Magnoculus">Ma.</tp:taxon-name-part><tp:taxon-name-part taxon-name-part-type="species" reg="dalensi">dalensi</tp:taxon-name-part></tp:taxon-name></italic>.</p></tp:treatment-sec><tp:treatment-sec sec-type="Lectotype (designated herein)" id="SECID0EIMCI"><title>Lectotype (designated herein).</title><p>Bearing the labels: “SYNTYPE. <tp:taxon-name><tp:taxon-name-part taxon-name-part-type="genus" reg="Megalophthalmus">Megalophthalmus</tp:taxon-name-part></tp:taxon-name>. <tp:taxon-name><tp:taxon-name-part taxon-name-part-type="genus" reg="Megalophthalmus"/><tp:taxon-name-part taxon-name-part-type="species" reg="obscurus">obscurus</tp:taxon-name-part></tp:taxon-name>. Olivier, 1885. <named-content xmlns:xlink="http://www.w3.org/1999/xlink" content-type="dwc:institutional_code" xlink:title="Muséum National d’Histoire Naturelle" xlink:href="http://grbio.org/institution/museum-national-dhistoire-naturelle-2" xlink:type="simple">MNHN</named-content>, Paris-co E. Olivier” [aged red label, typewritten]; “Muséum Paris. Coll. E. Olivier” [green label, typewritten]; “Brésil.” [aged white label, typewritten]; “Sahlberg.” [aged white label, typewritten]; “<tp:taxon-name><tp:taxon-name-part taxon-name-part-type="genus" reg="Megalophthalmus"/><tp:taxon-name-part taxon-name-part-type="species" reg="obscurus">obscurus</tp:taxon-name-part></tp:taxon-name>. Brésil ‘oliv’ [aged white label with green margins] (<named-content xmlns:xlink="http://www.w3.org/1999/xlink" content-type="dwc:institutional_code" xlink:title="Muséum National d’Histoire Naturelle" xlink:href="http://grbio.org/institution/museum-national-dhistoire-naturelle-2" xlink:type="simple">MNHN</named-content>, ex. coll E. Olivier; Suppl. material <xref ref-type="supplementary-material" rid="S1">1</xref>: Fig. S2).</p><p>Olivier mentioned examining specimens in his and also in Oberthür’s collections. It is unclear how many specimens Olivier examined, and we did not have the opportunity to carefully look for them at the <named-content xmlns:xlink="http://www.w3.org/1999/xlink" content-type="dwc:institutional_code" xlink:title="Muséum National d’Histoire Naturelle" xlink:href="http://grbio.org/institution/museum-national-dhistoire-naturelle-2" xlink:type="simple">MNHN</named-content>.</p></tp:treatment-sec><tp:treatment-sec sec-type="material" id="SECID0E6NCI"><title>Other materials examined.</title><p>Brazil • Rio de Janeiro: Angra dos Reis: Parque Estadual da Ilha Grande), Pico do Papagaio; 4 ♂; 29 Jul. 2017; L. Silveira leg. (<named-content xmlns:xlink="http://www.w3.org/1999/xlink" content-type="dwc:institutional_code" xlink:title="Coleção Entomológica Prof. José Alfredo Pinheiro Dutra, Departamento de Zoologia, Universidade Federal do Rio de Janeiro" xlink:href="http://grbio.org/institution/universidade-federal-do-rio-de-janeiro" xlink:type="simple">DZRJ</named-content>) • <named-content xmlns:xlink="http://www.w3.org/1999/xlink" content-type="dwc:verbatimCoordinates" xlink:type="simple"><named-content content-type="geo-json" specific-use="{&#34;type&#34;:&#34;Point&#34;,&#34;coordinates&#34;:[-44.181222,-23.147639]}" id="NCID0ENOCI" xlink:type="simple">23°08'51.5"S, 44°10'52.4"W</named-content></named-content>; 345 m a.s.l.; 1 ♂; Aug. 2017 (<named-content xmlns:xlink="http://www.w3.org/1999/xlink" content-type="dwc:institutional_code" xlink:title="Coleção Entomológica Prof. José Alfredo Pinheiro Dutra, Departamento de Zoologia, Universidade Federal do Rio de Janeiro" xlink:href="http://grbio.org/institution/universidade-federal-do-rio-de-janeiro" xlink:type="simple">DZRJ</named-content>) • <named-content xmlns:xlink="http://www.w3.org/1999/xlink" content-type="dwc:verbatimCoordinates" xlink:type="simple"><named-content content-type="geo-json" specific-use="{&#34;type&#34;:&#34;Point&#34;,&#34;coordinates&#34;:[-44.184444,-23.168250]}" id="NCID0E1OCI" xlink:type="simple">23°10'05.7"S, 44°11'04.0"W</named-content></named-content>; 170 m a.s.l.; 1 ♂, Sep. 2017 (<named-content xmlns:xlink="http://www.w3.org/1999/xlink" content-type="dwc:institutional_code" xlink:title="Museu Nacional, Universidade Federal do Rio de Janeiro" xlink:href="http://grbio.org/institution/museu-nacionaluniversidade-federal-de-rio-de-janeiro" xlink:type="simple">MNRJ</named-content>) • same data as for preceding; 1 ♂, Apr. 2018 (<named-content xmlns:xlink="http://www.w3.org/1999/xlink" content-type="dwc:institutional_code" xlink:title="Museu Nacional, Universidade Federal do Rio de Janeiro" xlink:href="http://grbio.org/institution/museu-nacionaluniversidade-federal-de-rio-de-janeiro" xlink:type="simple">MNRJ</named-content>) • same data as for preceding, Estrada para Dois Rios; 2 ♂; 22 Nov. 2017 (<named-content xmlns:xlink="http://www.w3.org/1999/xlink" content-type="dwc:institutional_code" xlink:title="Museu Nacional, Universidade Federal do Rio de Janeiro" xlink:href="http://grbio.org/institution/museu-nacionaluniversidade-federal-de-rio-de-janeiro" xlink:type="simple">MNRJ</named-content>) • same data as for preceding; 2 ♂; Jul. 2018 (<named-content xmlns:xlink="http://www.w3.org/1999/xlink" content-type="dwc:institutional_code" xlink:title="Museu Nacional, Universidade Federal do Rio de Janeiro" xlink:href="http://grbio.org/institution/museu-nacionaluniversidade-federal-de-rio-de-janeiro" xlink:type="simple">MNRJ</named-content>) • same data as for preceding, Poço do Soldado; <named-content xmlns:xlink="http://www.w3.org/1999/xlink" content-type="dwc:verbatimCoordinates" xlink:type="simple"><named-content content-type="geo-json" specific-use="{&#34;type&#34;:&#34;Point&#34;,&#34;coordinates&#34;:[-44.184306,-23.167972]}" id="NCID0EWPCI" xlink:type="simple">23°10'04.7"S, 44°11'03.5"W</named-content></named-content>; 160 m a.s.l.; 1 ♂; Dec. 2017 (<named-content xmlns:xlink="http://www.w3.org/1999/xlink" content-type="dwc:institutional_code" xlink:title="Coleção Entomológica Prof. José Alfredo Pinheiro Dutra, Departamento de Zoologia, Universidade Federal do Rio de Janeiro" xlink:href="http://grbio.org/institution/universidade-federal-do-rio-de-janeiro" xlink:type="simple">DZRJ</named-content>) • same data as for preceding; 1 ♂; Aug. 2017 (<named-content xmlns:xlink="http://www.w3.org/1999/xlink" content-type="dwc:institutional_code" xlink:title="Museu Nacional, Universidade Federal do Rio de Janeiro" xlink:href="http://grbio.org/institution/museu-nacionaluniversidade-federal-de-rio-de-janeiro" xlink:type="simple">MNRJ</named-content>) • same data as for preceding; 1 ♂; Jan. 2018 (<named-content xmlns:xlink="http://www.w3.org/1999/xlink" content-type="dwc:institutional_code" xlink:title="Museu Nacional, Universidade Federal do Rio de Janeiro" xlink:href="http://grbio.org/institution/museu-nacionaluniversidade-federal-de-rio-de-janeiro" xlink:type="simple">MNRJ</named-content>).</p></tp:treatment-sec><tp:treatment-sec><!--Section generated to contain objects referenced in tp:taxon-treatment.--><fig id="F8" position="float" orientation="portrait"><object-id xmlns:xlink="http://www.w3.org/1999/xlink" content-type="doi" xlink:type="simple">10.3897/zookeys.1114.77692.figure8</object-id><object-id xmlns:xlink="http://www.w3.org/1999/xlink" content-type="arpha" xlink:type="simple">EE9ABADF-A470-5A89-8391-DF784F22C429</object-id><label>Figure 8.</label><caption><p><italic><tp:taxon-name><tp:taxon-name-part taxon-name-part-type="genus" reg="Memoan">Memoan</tp:taxon-name-part><tp:taxon-name-part taxon-name-part-type="species" reg="conani">conani</tp:taxon-name-part></tp:taxon-name></italic> sp. nov., aedeagus <bold>A</bold> dorsal <bold>B</bold> lateral <bold>C</bold> ventral; sternum IX <bold>D</bold> ventral; sternite VIII <bold>E</bold> ventral; pygidium <bold>F</bold> dorsal. Scale bars: 200 um (<bold>A–D</bold>); 2 mm (<bold>E, F</bold>).</p></caption><graphic xmlns:xlink="http://www.w3.org/1999/xlink" xlink:href="zookeys-1114-131_article-77692__-g008.jpg" position="float" orientation="portrait" xlink:type="simple" id="oo_720416.jpg"><uri content-type="original_file" xlink:type="simple">https://binary.pensoft.net/fig/720416</uri></graphic></fig><supplementary-material xmlns:xlink="http://www.w3.org/1999/xlink" id="S1" position="float" orientation="portrait" xlink:type="simple"><object-id content-type="doi" xlink:type="simple">10.3897/zookeys.1114.77692.suppl1</object-id><object-id content-type="zenodo_dep_id" xlink:type="simple">7077268</object-id><object-id content-type="arpha" xlink:type="simple">953D884A-02B8-5BD7-AA35-365B6AD1CA71</object-id><label>Supplementary material 1</label><caption><p>Figures S1, S2</p></caption><statement content-type="dataType"><label>Data type</label><p>pdf file</p></statement><statement content-type="notes"><label>Explanation note</label><p>Original labels of the type species of <italic><tp:taxon-name><tp:taxon-name-part taxon-name-part-type="genus" reg="Magnoculus">Magnoculus</tp:taxon-name-part><tp:taxon-name-part taxon-name-part-type="species" reg="obscurus">obscurus</tp:taxon-name-part></tp:taxon-name></italic> and <italic><tp:taxon-name><tp:taxon-name-part taxon-name-part-type="genus" reg="Memoan">Memoan</tp:taxon-name-part><tp:taxon-name-part taxon-name-part-type="species" reg="fruhstorferi">fruhstorferi</tp:taxon-name-part></tp:taxon-name></italic> comb. nov. deposited in the <named-content content-type="dwc:institutional_code" xlink:title="Muséum National d’Histoire Naturelle" xlink:href="http://grbio.org/institution/museum-national-dhistoire-naturelle-2" xlink:type="simple">MNHN</named-content>.</p></statement><media xlink:href="zookeys-1114-131_article-77692__-s001.pdf" mimetype="application" mime-subtype="pdf" position="float" orientation="portrait" xlink:type="simple" id="oo_720432.pdf"><uri content-type="original_file" xlink:type="simple">https://binary.pensoft.net/file/720432</uri></media><permissions><license xlink:type="simple"><license-p>This dataset is made available under the Open Database License (http://opendatacommons.org/licenses/odbl/1.0/). The Open Database License (ODbL) is a license agreement intended to allow users to freely share, modify, and use this Dataset while maintaining this same freedom for others, provided that the original source and author(s) are credited.</license-p></license></permissions><attrib specific-use="authors">Lucas Campello, Stephanie Vaz, José R. M. Mermudes, André L. D. Ferreira, Luiz F. L. Silveira</attrib></supplementary-material></tp:treatment-sec><ref-list><ref id="B4"><mixed-citation xmlns:xlink="http://www.w3.org/1999/xlink" xlink:type="simple"><person-group><name name-style="western"><surname>Constantin</surname><given-names>R</given-names></name></person-group> (<year>2011</year>) Contribution à l’étude du genre <italic><tp:taxon-name><tp:taxon-name-part taxon-name-part-type="genus">Magnoculus</tp:taxon-name-part></tp:taxon-name></italic> McDermott, 1964 (<tp:taxon-name><tp:taxon-name-part taxon-name-part-type="order">Coleoptera</tp:taxon-name-part></tp:taxon-name>, <tp:taxon-name><tp:taxon-name-part taxon-name-part-type="family">Lampyridae</tp:taxon-name-part></tp:taxon-name>) avec description de cinq espèces nouvelles de Guyane. ACOREP–France, Coléoptères de Guyane, 52–59.</mixed-citation></ref><ref id="B32"><mixed-citation xmlns:xlink="http://www.w3.org/1999/xlink" xlink:type="simple"><person-group><name name-style="western"><surname>Silveira</surname><given-names>LFL</given-names></name><name name-style="western"><surname>Roza</surname><given-names>SA</given-names></name><name name-style="western"><surname>Vaz</surname><given-names>S</given-names></name><name name-style="western"><surname>Mermudes</surname><given-names>JRM</given-names></name></person-group> (<year>2021</year>) <article-title>Description and phylogenetic analysis of a new firefly genus from the Atlantic Rainforest, with five new species and new combinations (<tp:taxon-name><tp:taxon-name-part taxon-name-part-type="order">Coleoptera</tp:taxon-name-part></tp:taxon-name>: <tp:taxon-name><tp:taxon-name-part taxon-name-part-type="family">Lampyridae</tp:taxon-name-part></tp:taxon-name>: <tp:taxon-name><tp:taxon-name-part taxon-name-part-type="subfamily">Lampyrinae</tp:taxon-name-part></tp:taxon-name>).</article-title><source>Arthropod Systematics &amp; Phylogeny</source><volume>79</volume>: <fpage>79</fpage>–<lpage>115</lpage>. <ext-link xlink:href="10.3897/asp.79.e67185" ext-link-type="doi" xlink:type="simple">https://doi.org/10.3897/asp.79.e67185</ext-link></mixed-citation></ref></ref-list></tp:taxon-treatment>
